# Supplementary material for: Diversity of Pseudomonas aeruginosa Temperate Phages
Source: mSphere. 2022 Feb 23;7(1):e01015-21. doi: 10.1128/msphere.01015-21 (PMC8865926; doi:10.1128/msphere.01015-21)
Supplement: TABLE S1 [file msphere.01015-21-st001.xlsx]

## Sheet: ST1
Table S1. CC4 Siphoviridae prophages sequence homology to Lambdaviruses.
Query Sequence						BLAST Hit Information
Accession #	Strain Information	Study PMID	VirSorter Category	Contig ID	Sequence Length	Accession #	Strain Information	Sequence Length	Query Coverage	% Identity	Bit Score
GCA_004762145	17047133	-	Category 1	SIHK01002357	1775	EU078592.1	Enterobacteria phage DE3	42925	100	100	3278
GCA_013169265	C2-100-1	34015532	Category 1	SWGM01000045	48429	NC_001416.1	Enterobacteria phage lambda	48502	99	99.988	89393
GCA_013169135	C2-144	34015532	Category 1	SWGH01000046	48682	NC_001416.1	Enterobacteria phage lambda	48502	100	99.988	89519
GCA_013169155	C2-105-1	34015532	Category 1	SWGJ01000006	48503	NC_001416.1	Enterobacteria phage lambda	48502	99	99.988	89526
GCA_013169185	C2-54	34015532	Category 1	SWGK01000080	48503	NC_001416.1	Enterobacteria phage lambda	48502	99	99.988	89526
GCA_013169215	C2-102-3	34015532	Category 1	SWGI01000033	48496	NC_001416.1	Enterobacteria phage lambda	48502	99	99.988	89517
GCA_013169245	C1-67	34015532	Category 1	SWGL01000013	48558	NC_001416.1	Enterobacteria phage lambda	48502	100	99.988	89414
GCA_013169385	C1-133-2	34015532	Category 1	SWGS01000046	48574	NC_001416.1	Enterobacteria phage lambda	48502	99	99.988	89532
GCA_013169415	C2-101	34015532	Category 1	SWGT01000044	48500	NC_001416.1	Enterobacteria phage lambda	48502	99	99.988	89528
GCA_900707045	XDR-PA	34512563	Category 1	CAADJY010000888	3754	NC_019711.1	Enterobacteria phage HK629	47288	100	100	6933
GCA_900707045	XDR-PA	34512563	Category 1	CAADJY010000807	2437	EU078592.1	Enterobacteria phage DE3	42925	100	100	4501
GCA_900707385	XDR-PA	34512563	Category 1	CAADLG010000799	4734	EU078592.1	Enterobacteria phage DE3	42925	100	100	8743
GCA_900707385	XDR-PA	34512563	Category 1	CAADLG010000962	2536	NC_019711.1	Enterobacteria phage HK629	47288	100	100	4684
GCA_900707405	XDR-PA	34512563	Category 1	CAADLH010000931	2720	NC_019711.1	Enterobacteria phage HK629	47288	100	99.963	5018
GCA_900707405	XDR-PA	34512563	Category 1	CAADLH010000916	1959	EU078592.1	Enterobacteria phage DE3	42925	100	100	3618
GCA_900707405	XDR-PA	34512563	Category 1	CAADLH010000944	1148	EU078592.1	Enterobacteria phage DE3	42925	97	100	2065
GCA_900707595	XDR-PA	34512563	Category 1	CAADMC010001256	4170	NC_019711.1	Enterobacteria phage HK629	47288	100	99.976	7696
GCA_900707715	XDR-PA	34512563	Category 1	CAADMN010000590	2074	EU078592.1	Enterobacteria phage DE3	42925	100	100	3831
GCA_900707765	XDR-PA	34512563	Category 1	CAADMS010000845	5687	NC_019711.1	Enterobacteria phage HK629	47288	100	99.912	10475
GCA_900707785	XDR-PA	34512563	Category 1	CAADMU010001064	4871	NC_019711.1	Enterobacteria phage HK629	47288	100	99.897	8966
GCA_900707785	XDR-PA	34512563	Category 1	CAADMU010001128	2990	EU078592.1	Enterobacteria phage DE3	42925	100	99.966	5469
GCA_900707875	XDR-PA	34512563	Category 1	CAADND010000999	1317	EU078592.1	Enterobacteria phage DE3	42925	100	100	2433
GCA_900707895	XDR-PA	34512563	Category 1	CAADNE010000915	4287	NC_019711.1	Enterobacteria phage HK629	47288	100	100	7917
GCA_900707955	XDR-PA	34512563	Category 1	CAADNL010000452	12155	EU078592.1	Enterobacteria phage DE3	42925	99	99.992	22358
GCA_900707745	XDR-PA	34512563	Category 1	CAADMO010000593	5911	EU078592.1	Enterobacteria phage DE3	42925	100	99.949	10901
GCA_900708535	XDR-PA	34512563	Category 1	CAADPQ010001490	6618	NC_019711.1	Enterobacteria phage HK629	47288	100	99.94	12200
GCA_900708535	XDR-PA	34512563	Category 1	CAADPQ010001629	1228	EU078592.1	Enterobacteria phage DE3	42925	100	100	2268
