# Supplementary material for: Diversity of Pseudomonas aeruginosa Temperate Phages
Source: mSphere. 2022 Feb 23;7(1):e01015-21. doi: 10.1128/msphere.01015-21 (PMC8865926; doi:10.1128/msphere.01015-21)
Supplement: TABLE S2 [file msphere.01015-21-st002.xlsx]

## Sheet: ST2
Table S2. BLAST search for Pf1 prophage sequence in P. aeruginosa genomes.
Pseudomonas Contig ID	Accession #	% Identity	Query Coverage
LLTV01000012.1	GCA_001453015.1_WH-SGI-V-07263_genomic.fna	99.523	100
UGUG01000005.1	GCA_900455205.1_43222_H01_genomic.fna	99.663	100
CAADJO010000003.1	GCA_900706945.1_36340_B01_genomic.fna	99.991	100
UATX01000005.1	GCA_900455395.1_43251_H01_genomic.fna	99.991	100
FRUU01000095.1	GCA_900147795.1_161_1_genomic.fna	99.991	100
FRUS01000153.1	GCA_900147775.1_149_1_genomic.fna	99.991	100
FRTM01000144.1	GCA_900147415.1_415_genomic.fna	99.991	100
FRKP01000134.1	GCA_900145145.1_172_genomic.fna	99.991	100
FRKQ01000016.1	GCA_900145135.1_170_genomic.fna	99.991	100
FRKN01000117.1	GCA_900145125.1_171_genomic.fna	99.991	100
FRKK01000125.1	GCA_900145115.1_169_genomic.fna	99.991	100
FRKG01000020.1	GCA_900145105.1_168_genomic.fna	99.991	100
FRKF01000139.1	GCA_900145085.1_167_genomic.fna	99.991	100
FRJR01000044.1	GCA_900145035.1_161_genomic.fna	99.991	100
FRJQ01000071.1	GCA_900145025.1_160_genomic.fna	99.991	100
FRJT01000045.1	GCA_900145015.1_159_genomic.fna	99.991	100
FRJN01000131.1	GCA_900145005.1_158_genomic.fna	99.991	100
FRJO01000063.1	GCA_900144995.1_157_genomic.fna	99.991	100
FRJM01000056.1	GCA_900144985.1_156_genomic.fna	99.991	100
FRJP01000022.1	GCA_900144975.1_154_genomic.fna	99.991	100
FRJS01000022.1	GCA_900144965.1_153_genomic.fna	99.991	100
FRJL01000137.1	GCA_900144955.1_152_genomic.fna	99.991	100
FRJU01000235.1	GCA_900144945.1_155_genomic.fna	99.991	100
FRJJ01000215.1	GCA_900144935.1_151_genomic.fna	99.991	100
FRJI01000089.1	GCA_900144925.1_150_genomic.fna	99.991	100
FRJG01000110.1	GCA_900144915.1_149_genomic.fna	99.991	100
VOJE01000033.1	GCA_007922925.1_ASM792292v1_genomic.fna	99.991	100
VOJD01000011.1	GCA_007922915.1_ASM792291v1_genomic.fna	99.991	100
CP028330.1	GCA_004346985.1_ASM434698v1_genomic.fna	99.991	100
RXDK01000006.1	GCA_003976265.1_ASM397626v1_genomic.fna	99.991	100
RXDJ01000006.1	GCA_003975425.1_ASM397542v1_genomic.fna	99.991	100
NSVO01000005.1	GCA_003838525.1_ASM383852v1_genomic.fna	99.991	100
NSRD01000006.1	GCA_003835185.1_ASM383518v1_genomic.fna	99.991	100
CP033685.1	GCA_003798145.1_ASM379814v1_genomic.fna	99.991	100
QZYH01000064.1	GCA_003632415.1_ASM363241v1_genomic.fna	99.991	100
QZYI01000111.1	GCA_003632405.1_ASM363240v1_genomic.fna	99.991	100
QVDB02000019.1	GCA_003411465.2_ASM341146v2_genomic.fna	99.991	100
MWIE01000074.1	GCA_002021595.1_ASM202159v1_genomic.fna	99.991	100
MKXZ01000108.1	GCA_001914085.1_ASM191408v1_genomic.fna	99.991	100
CP008863.1	GCA_001516385.1_ASM151638v1_genomic.fna	99.991	100
CP008862.2	GCA_001516365.2_ASM151636v2_genomic.fna	99.991	100
LLRC01000034.1	GCA_001453405.1_WH-SGI-V-07631_genomic.fna	99.991	100
KK213185.1	GCA_000629425.1_Pseu_aeru_BWH058_V1_genomic.fna	99.991	100
KI914481.1	GCA_000520315.1_Pseu_aeru_BWHPSA044_V1_genomic.fna	99.991	100
KI518827.1	GCA_000480825.1_Pseu_aeru_BL16_V1_genomic.fna	99.991	100
ASRB01000584.1	GCA_000412515.1_J_1385_genomic.fna	99.991	100
NSUF01000007.1	GCA_003836765.1_ASM383676v1_genomic.fna	99.981	100
RWMX01000002.1	GCA_004370615.1_ASM437061v1_genomic.fna	99.981	100
LLQN01000045.1	GCA_001453285.1_WH-SGI-V-07507_genomic.fna	99.981	100
NSVK01000002.1	GCA_003840305.1_ASM384030v1_genomic.fna	99.972	100
NIOM01000008.1	GCA_002193655.1_ASM219365v1_genomic.fna	99.972	100
CP053917.1	GCA_013255565.1_ASM1325556v1_genomic.fna	99.541	100
CP053917.1	GCA_013255565.1_ASM1325556v1_genomic.fna	99.541	100
LT608330.1	GCA_900095805.1_PA14Or_genomic.fna	100	100
CVON01000005.1	GCA_900005845.1_201_Pa14_contigs_500_genomic.fna	100	100
SZXP01000004.1	GCA_007860305.1_ASM786030v1_genomic.fna	100	100
SZXQ01000003.1	GCA_007860275.1_ASM786027v1_genomic.fna	100	100
CP034244.1	GCA_006974045.1_ASM697404v1_genomic.fna	100	100
CTCN01000038.1	GCA_001375455.1_207_15_111C_contigs_500_genomic.fna	100	100
CUWW01000003.1	GCA_001375435.1_206_15Pc_2_contigs_500_genomic.fna	100	100
CTCM01000051.1	GCA_001375395.1_204_10Pc_6_contigs_500_genomic.fna	100	100
CTCL01000033.1	GCA_001375375.1_203_2_5Pc_7_contigs_500_genomic.fna	100	100
CUXS01000032.1	GCA_001375195.1_270_Rw109_contigs_500_genomic.fna	100	100
CUXT01000071.1	GCA_001375175.1_269_Tsb_Bead_Pool_2_contigs_500_genomic.fna	100	100
CTFB01000045.1	GCA_001375155.1_268_15_311Ba_contigs_500_genomic.fna	100	100
CTEW01000072.1	GCA_001375135.1_267_15_211Gb_contigs_500_genomic.fna	100	100
CTEU01000015.1	GCA_001375115.1_266_15Pc_7_contigs_500_genomic.fna	100	100
CUXR01000077.1	GCA_001375095.1_265_12_5Pc_8_contigs_500_genomic.fna	100	100
CUXQ01000016.1	GCA_001375075.1_264_12_5Pc_1_2_contigs_500_genomic.fna	100	100
CTDU01000028.1	GCA_001374975.1_259_Rw151_contigs_500_genomic.fna	100	100
CTDW01000044.1	GCA_001374955.1_258_Rw99_contgs_500_genomic.fna	100	100
CTDT01000055.1	GCA_001374935.1_257_Tsb_Bead_Pool_1_contigs_500_genomic.fna	100	100
CTDR01000029.1	GCA_001374915.1_254_15Pc_6_contigs_500_genomic.fna	100	100
CTDQ01000029.1	GCA_001374895.1_253_12_5Pc_7_contigs_500_genomic.fna	100	100
CTDO01000042.1	GCA_001374875.1_252_12_5Pc_1_1_contigs_500_genomic.fna	100	100
CUXJ01000028.1	GCA_001374835.1_232_15_221Ba_contigs_500_genomic.fna	100	100
CUXG01000034.1	GCA_001374815.1_231_15_121B_contigs_500_genomic.fna	100	100
CTDA01000002.1	GCA_001374775.1_229_12_5Pc_5_contigs_500_genomic.fna	100	100
CTCY01000024.1	GCA_001374755.1_228_10Pc_8_contigs_500_genomic.fna	100	100
CTCZ01000044.1	GCA_001374715.1_226_2_5Pc_1_contigs_500_genomic.fna	100	100
CTCX01000063.1	GCA_001374695.1_225_Tsb_2_contigs_500_genomic.fna	100	100
CTCW01000073.1	GCA_001374675.1_224_Rw192_contigs_500_genomic.fna	100	100
CTCV01000013.1	GCA_001374655.1_223_Rw138_contigs_500_genomic.fna	100	100
CTCU01000042.1	GCA_001374635.1_222_Rw18_contigs_500_genomic.fna	100	100
CUXE01000023.1	GCA_001374615.1_221_15_321Ba_contigs_500_genomic.fna	100	100
CTCT01000027.1	GCA_001374595.1_220_15_221Ga_contigs_500_genomic.fna	100	100
CUXC01000069.1	GCA_001374575.1_219_15_121A_contigs_500_genomic.fna	100	100
CUXD01000028.1	GCA_001374555.1_218_15Pc_3_contigs_500_genomic.fna	100	100
CTCS01000021.1	GCA_001374535.1_217_12_5Pc_4_contigs_500_genomic.fna	100	100
CTCR01000044.1	GCA_001374515.1_216_10Pc_7_contigs_500_genomic.fna	100	100
CUXA01000068.1	GCA_001374475.1_214_Tsb_9_contigs_500_genomic.fna	100	100
CUWX01000036.1	GCA_001374455.1_211_Rw131_contigs_500_genomic.fna	100	100
CUWY01000070.1	GCA_001374435.1_210_Rw11_contigs_500_genomic.fna	100	100
CTCP01000013.1	GCA_001374415.1_209_15_321Gb_contigs_500_genomic.fna	100	100
CTDS01000036.1	GCA_001374015.1_256_15_311Gb_contigs_500_genomic.fna	100	100
CUXO01000049.1	GCA_001373995.1_255_15_211Ga_contigs_500_genomic.fna	100	100
CUXN01000037.1	GCA_001373955.1_249_Tsb_4_contigs_500_genomic.fna	100	100
CUXM01000040.1	GCA_001373935.1_249_2_5Pc_3_contigs_500_genomic.fna	100	100
CTDM01000023.1	GCA_001373875.1_246_Rw30_contigs_500_genomic.fna	100	100
CUXK01000058.1	GCA_001373835.1_244_15_311Ga_contigs_500_genomic.fna	100	100
CUXI01000028.1	GCA_001373815.1_243_15_121C_contigs_500_genomic.fna	100	100
CTDK01000031.1	GCA_001373775.1_241_12_5Pc_6_contigs_500_genomic.fna	100	100
CTDH01000034.1	GCA_001373735.1_239_10Pc_1_contigs_500_genomic.fna	100	100
CTDG01000043.1	GCA_001373715.1_238_2_5Pc_2_contigs_500_genomic.fna	100	100
CTDF01000035.1	GCA_001373695.1_237_Tsb_3_contigs_500_genomic.fna	100	100
CTDE01000048.1	GCA_001373675.1_236_Rw196_contigs_500_genomic.fna	100	100
CTDD01000044.1	GCA_001373655.1_235_Rw146_contigs_500_genomic.fna	100	100
CTCQ01000025.1	GCA_001373615.1_213_Tsb_1_contigs_500_genomic.fna	100	100
KE136335.1	GCA_000404265.1_Pseu_aeru_PA14_V1_genomic.fna	100	100
CP000438.1	GCA_000014625.1_ASM1462v1_genomic.fna	100	100
SZXO01000003.1	GCA_007860265.1_ASM786026v1_genomic.fna	99.991	100
CTCO01000031.1	GCA_001375475.1_208_15_211Bb_contigs_500_genomic.fna	99.991	100
CUWV01000040.1	GCA_001375415.1_205_12_5Pc_3_contigs_500_genomic.fna	99.991	100
CTCK01000021.1	GCA_001375355.1_202_Tsb_8_contigs_500_genomic.fna	99.991	100
CTDB01000049.1	GCA_001374855.1_233_15_321Bb_contigs_500_genomic.fna	99.991	100
CUXH01000028.1	GCA_001374795.1_230_15Pc_4_contigs_500_genomic.fna	99.991	100
CUXB01000051.1	GCA_001374495.1_215_2_5Pc_8_contigs_500_genomic.fna	99.991	100
CTDP01000032.1	GCA_001373975.1_251_10Pc_2_contigs_500_genomic.fna	99.991	100
CUXL01000033.1	GCA_001373895.1_247_Rw149_contigs_500_genomic.fna	99.991	100
CTDL01000040.1	GCA_001373855.1_245_Tsb_Pool_contigs_500_genomic.fna	99.991	100
CTDJ01000035.1	GCA_001373795.1_242_15Pc_5_contigs_500_genomic.fna	99.991	100
CTDI01000025.1	GCA_001373755.1_240_10Pc_9_contigs_500_genomic.fna	99.991	100
CTDC01000053.1	GCA_001373635.1_234_Rw27_contigs_500_genomic.fna	99.991	100
CUXF01000029.1	GCA_001374735.1_227_2_5Pc_9_contigs_500_genomic.fna	99.981	100
