# Supplementary material for: Diversity of Pseudomonas aeruginosa Temperate Phages
Source: mSphere. 2022 Feb 23;7(1):e01015-21. doi: 10.1128/msphere.01015-21 (PMC8865926; doi:10.1128/msphere.01015-21)
Supplement: TABLE S3 [file msphere.01015-21-st003.xlsx]

## Sheet: ST3
Table S3. Antibiotic genes identified in predicted prophage sequences.
Phage Name	Phenotype	Resistance Gene	Antibiotic	Gene Accesion Number	% Identity	Coverage	Location in Phage Sequence
GCA_013178425_cat-4_JABLTW010000016100273	Aminoglycoside resistance	aph(3')-IIb	Kanamycin, Neomycin	CP006832	98.88	100	50445-51251
GCA_013178425_cat-4_JABLTW010000016100273	Beta-lactam resistance	blaPAO	Amoxicillin, Amoxicillin+Clavulanic acid, Ampicillin, Ampicillin+Clavulanic acid, Cefepime, Cefixime, Cefotaxime, Cefoxitin, Ceftazidime, Ertapenem, Imipenem, Meropenem, Piperacillin, Piperacillin+Tazobactam	AY083595	100	100	63593-64786
GCA_013347245_cat-4_CP054591_1_Pseu439669	Phenicol resistance	catB7	Chloramphenicol	AF036933	98.75	100	65114-65752
GCA_004371155_cat-4_RWMU01000007_1_105607	Phenicol resistance	catB7	Chloramphenicol	AF036933	99.84	100	47105-47743
GCA_002136075_cat-4_NFGG01000012_1_109825	Aminoglycoside resistance	aph(3')-IIb	Kanamycin, Neomycin	CP006832	98.88	100	74847-75653
GCA_002136075_cat-4_NFGG01000012_1_109825	Beta-lactam resistance	blaPAO	Amoxicillin, Amoxicillin+Clavulanic acid, Ampicillin, Ampicillin+Clavulanic acid, Cefepime, Cefixime, Cefotaxime, Cefoxitin, Ceftazidime, Ertapenem, Imipenem, Meropenem, Piperacillin, Piperacillin+Tazobactam	AY083595	100	100	87995-89188
GCA_001086755_cat-4_LFMR01000001_1_065301	Aminoglycoside resistance	aph(3')-IIb	Kanamycin, Neomycin	CP006832	98.76	100	22479-23285
GCA_001086755_cat-4_LFMR01000001_1_065301	Beta-lactam resistance	blaPAO	Amoxicillin, Amoxicillin+Clavulanic acid, Ampicillin, Ampicillin+Clavulanic acid, Cefepime, Cefixime, Cefotaxime, Cefoxitin, Ceftazidime, Ertapenem, Imipenem, Meropenem, Piperacillin, Piperacillin+Tazobactam	AY083592	99.66	100	8930-10123
GCA_001086755_cat-4_LFMR01000001_1_065301	Beta-lactam resistance	blaPAO	Amoxicillin, Amoxicillin+Clavulanic acid, Ampicillin, Ampicillin+Clavulanic acid, Cefepime, Cefixime, Cefotaxime, Cefoxitin, Ceftazidime, Ertapenem, Imipenem, Meropenem, Piperacillin, Piperacillin+Tazobactam	AY083595	99.66	100	8930-10123
GCA_003968215_cat-4_RXTM01000069_1_204094	Phenicol resistance	catB7	Chloramphenicol	AF036933	100	100	51079-51717
GCA_900636755_cat-4_LR134309_1_Pseu201313	Phenicol resistance	catB7	Chloramphenicol	AF036933	99.22	100	53438-54076
GCA_900636975_cat-4_LR134330_1_Pseu259569	Phenicol resistance	catB7	Chloramphenicol	AF036933	98.59	100	47105-47743
GCA_000813565_cat-4_JWJU01000006_1_148892	Aminoglycoside resistance	aph(3')-IIb	Kanamycin, Neomycin	CP006832	98.39	100	27992-28798
GCA_000813565_cat-4_JWJU01000006_1_148892	Beta-lactam resistance	blaPAO	Amoxicillin, Amoxicillin+Clavulanic acid, Ampicillin, Ampicillin+Clavulanic acid, Cefepime, Cefixime, Cefotaxime, Cefoxitin, Ceftazidime, Ertapenem, Imipenem, Meropenem, Piperacillin, Piperacillin+Tazobactam	AY083592	97.57	100	42108-43301
GCA_000813565_cat-4_JWJU01000006_1_148892	Beta-lactam resistance	blaPAO	Amoxicillin, Amoxicillin+Clavulanic acid, Ampicillin, Ampicillin+Clavulanic acid, Cefepime, Cefixime, Cefotaxime, Cefoxitin, Ceftazidime, Ertapenem, Imipenem, Meropenem, Piperacillin, Piperacillin+Tazobactam	FJ666073	97.57	100	42108-43301
GCA_002914495_cat-4_LKIS01000011_1_110130	Phenicol resistance	catB7	Chloramphenicol	AF036933	99.06	100	42431-43069
GCA_003835595_cat-4_NSQA01000001_1_917839	Aminoglycoside resistance	aph(3')-IIb	Kanamycin, Neomycin	CP006832	98.88	99.6282	17247-18050
GCA_003835595_cat-4_NSQA01000001_1_917839	Beta-lactam resistance	blaPAO	Amoxicillin, Amoxicillin+Clavulanic acid, Ampicillin, Ampicillin+Clavulanic acid, Cefepime, Cefixime, Cefotaxime, Cefoxitin, Ceftazidime, Ertapenem, Imipenem, Meropenem, Piperacillin, Piperacillin+Tazobactam	AY083592	99.75	100	3698-4891
GCA_003835595_cat-4_NSQA01000001_1_917839	Beta-lactam resistance	blaPAO	Amoxicillin, Amoxicillin+Clavulanic acid, Ampicillin, Ampicillin+Clavulanic acid, Cefepime, Cefixime, Cefotaxime, Cefoxitin, Ceftazidime, Ertapenem, Imipenem, Meropenem, Piperacillin, Piperacillin+Tazobactam	AY083595	99.75	100	3698-4891
GCA_003840155_cat-4_NTAA01000011_1_110130	Phenicol resistance	catB7	Chloramphenicol	AF036933	99.06	100	42431-43069
GCA_003204335_cat-4_CP029745_1_Pseu098457	Phenicol resistance	catB7	Chloramphenicol	AF036933	98.75	100	40176-40814
GCA_003206535_cat-4_CP029707_1_Pseu866470	Phenicol resistance	catB7	Chloramphenicol	AF036933	98.75	100	40176-40814
GCA_012276675_cat-4_CP046602_1_Pseu762310	Aminoglycoside resistance	aph(3')-IIb	Kanamycin, Neomycin	CP006832	97.27	100	15875-16681
GCA_012276675_cat-4_CP046602_1_Pseu762310	Beta-lactam resistance	blaPAO	Amoxicillin, Amoxicillin+Clavulanic acid, Ampicillin, Ampicillin+Clavulanic acid, Cefepime, Cefixime, Cefotaxime, Cefoxitin, Ceftazidime, Ertapenem, Imipenem, Meropenem, Piperacillin, Piperacillin+Tazobactam	AY083592	97.65	100	2343-3536
GCA_009664165_cat-4_CP041945_1_Pseu204915	Phenicol resistance	catB7	Chloramphenicol	AF036933	98.59	100	47105-47743
GCA_002968695_cat-4_CP027174_1_Pseu890691	Phenicol resistance	catB7	Chloramphenicol	AF036933	98.75	100	40176-40814
GCA_001454665_cat-4_LLUJ01000101_1_155808	Aminoglycoside resistance	aph(3')-IIb	Kanamycin, Neomycin	CP006832	99.26	100	27964-28770
GCA_001454665_cat-4_LLUJ01000101_1_155808	Beta-lactam resistance	blaPAO	Amoxicillin, Amoxicillin+Clavulanic acid, Ampicillin, Ampicillin+Clavulanic acid, Cefepime, Cefixime, Cefotaxime, Cefoxitin, Ceftazidime, Ertapenem, Imipenem, Meropenem, Piperacillin, Piperacillin+Tazobactam	FJ666065	99.75	100	41126-42319
GCA_001875215_cat-4_MPBN01000001_1_720135	Phenicol resistance	catB7	Chloramphenicol	AF036933	98.75	100	65114-65752
GCA_900455365_cat-4_UAUC01000026_1_303097	Aminoglycoside resistance	aph(3')-IIb	Kanamycin, Neomycin	CP006832	98.76	100	18350-19156
GCA_900455365_cat-4_UAUC01000026_1_303097	Beta-lactam resistance	blaPAO	Amoxicillin, Amoxicillin+Clavulanic acid, Ampicillin, Ampicillin+Clavulanic acid, Cefepime, Cefixime, Cefotaxime, Cefoxitin, Ceftazidime, Ertapenem, Imipenem, Meropenem, Piperacillin, Piperacillin+Tazobactam	FJ666073	99.5	100	4814-6007
GCA_900455365_cat-4_UAUC01000026_1_303097	Beta-lactam resistance	blaPAO	Amoxicillin, Amoxicillin+Clavulanic acid, Ampicillin, Ampicillin+Clavulanic acid, Cefepime, Cefixime, Cefotaxime, Cefoxitin, Ceftazidime, Ertapenem, Imipenem, Meropenem, Piperacillin, Piperacillin+Tazobactam	FJ666065	99.5	100	4814-6007
GCA_900455365_cat-4_UAUC01000002_1_306389	Phenicol resistance	catB7	Chloramphenicol	AF036933	98.75	100	65114-65752
GCA_003837195_cat-4_NSSP01000010_1_163955	Aminoglycoside resistance	aph(3')-IIb	Kanamycin, Neomycin	CP006832	98.39	100	69496-70302
GCA_003837195_cat-4_NSSP01000010_1_163955	Beta-lactam resistance	blaPAO	Amoxicillin, Amoxicillin+Clavulanic acid, Ampicillin, Ampicillin+Clavulanic acid, Cefepime, Cefixime, Cefotaxime, Cefoxitin, Ceftazidime, Ertapenem, Imipenem, Meropenem, Piperacillin, Piperacillin+Tazobactam	AY083592	97.57	100	82652-83845
GCA_003837195_cat-4_NSSP01000010_1_163955	Beta-lactam resistance	blaPAO	Amoxicillin, Amoxicillin+Clavulanic acid, Ampicillin, Ampicillin+Clavulanic acid, Cefepime, Cefixime, Cefotaxime, Cefoxitin, Ceftazidime, Ertapenem, Imipenem, Meropenem, Piperacillin, Piperacillin+Tazobactam	FJ666073	97.57	100	82652-83845
GCA_009833435_cat-4_WUWO01000001_1_-98104	Phenicol resistance	catB7	Chloramphenicol	AF036933	99.69	100	52448-53086
GCA_002136055_cat-4_NFGE01000012_1_109825	Aminoglycoside resistance	aph(3')-IIb	Kanamycin, Neomycin	CP006832	98.88	100	74847-75653
GCA_002136055_cat-4_NFGE01000012_1_109825	Beta-lactam resistance	blaPAO	Amoxicillin, Amoxicillin+Clavulanic acid, Ampicillin, Ampicillin+Clavulanic acid, Cefepime, Cefixime, Cefotaxime, Cefoxitin, Ceftazidime, Ertapenem, Imipenem, Meropenem, Piperacillin, Piperacillin+Tazobactam	AY083595	100	100	87995-89188
GCA_002136065_cat-4_NFGH01000010_1_109875	Aminoglycoside resistance	aph(3')-IIb	Kanamycin, Neomycin	CP006832	98.88	100	74847-75653
GCA_002136065_cat-4_NFGH01000010_1_109875	Beta-lactam resistance	blaPAO	Amoxicillin, Amoxicillin+Clavulanic acid, Ampicillin, Ampicillin+Clavulanic acid, Cefepime, Cefixime, Cefotaxime, Cefoxitin, Ceftazidime, Ertapenem, Imipenem, Meropenem, Piperacillin, Piperacillin+Tazobactam	AY083595	100	100	87995-89188
GCA_002411865_cat-4_CP031449_2_Pseu969569	Aminoglycoside resistance	aph(3')-IIb	Kanamycin, Neomycin	CP006832	98.88	100	66988-67794
GCA_002411865_cat-4_CP031449_2_Pseu969569	Beta-lactam resistance	blaPAO	Amoxicillin, Amoxicillin+Clavulanic acid, Ampicillin, Ampicillin+Clavulanic acid, Cefepime, Cefixime, Cefotaxime, Cefoxitin, Ceftazidime, Ertapenem, Imipenem, Meropenem, Piperacillin, Piperacillin+Tazobactam	AY083592	99.83	100	80137-81330
GCA_000152545_cat-4_CH482384_1_Pseu553620	Phenicol resistance	catB7	Chloramphenicol	AF036933	99.84	100	62647-63285
GCA_001454415_cat-4_LLVF01000002_1_226836	Phenicol resistance	catB7	Chloramphenicol	AF036933	96.56	97.1831	48857-49477
GCA_003073615_cat-4_CP029089_1_Pseu322539	Phenicol resistance	catB7	Chloramphenicol	AF036933	98.75	100	65114-65752
GCA_000793665_cat-4_JTRY01000034_1_173734	Phenicol resistance	catB7	Chloramphenicol	AF036933	98.44	100	47753-48391
GCA_003974345_cat-4_RWZP01000023_1_173614	Aminoglycoside resistance	aph(3')-IIb	Kanamycin, Neomycin	CP006832	99.01	100	18913-19719
GCA_003974345_cat-4_RWZP01000023_1_173614	Beta-lactam resistance	blaPAO	Amoxicillin, Amoxicillin+Clavulanic acid, Ampicillin, Ampicillin+Clavulanic acid, Cefepime, Cefixime, Cefotaxime, Cefoxitin, Ceftazidime, Ertapenem, Imipenem, Meropenem, Piperacillin, Piperacillin+Tazobactam	AY083592	99.58	100	5364-6557
GCA_003974345_cat-4_RWZP01000023_1_173614	Beta-lactam resistance	blaPAO	Amoxicillin, Amoxicillin+Clavulanic acid, Ampicillin, Ampicillin+Clavulanic acid, Cefepime, Cefixime, Cefotaxime, Cefoxitin, Ceftazidime, Ertapenem, Imipenem, Meropenem, Piperacillin, Piperacillin+Tazobactam	AY083595	99.58	100	5364-6557
GCA_001451725_cat-4_LLPZ01000019_1_109165	Phenicol resistance	catB7	Chloramphenicol	AF036933	98.44	100	41973-42611
GCA_002215345_cat-4_CP017293_1_Pseu244671	Phenicol resistance	catB7	Chloramphenicol	AF036933	98.75	100	40176-40814
GCA_013376775_cat-4_CP056774_1_Pseu567550	Phenicol resistance	catB7	Chloramphenicol	AF036933	98.75	100	65114-65752
GCA_004346985_cat-4_CP028330_1_Pseu680363	Phenicol resistance	catB7	Chloramphenicol	AF036933	98.28	100	5869-6507
GCA_004347005_cat-4_CP028332_1_Pseu246468	Aminoglycoside resistance	aph(3')-IIb	Kanamycin, Neomycin	X90856	98.76	100	24443-25249
GCA_004347005_cat-4_CP028332_1_Pseu246468	Aminoglycoside resistance	aph(3')-IIb	Kanamycin, Neomycin	CP006832	98.76	100	24443-25249
GCA_004347005_cat-4_CP028332_1_Pseu246468	Beta-lactam resistance	blaPAO	Amoxicillin, Amoxicillin+Clavulanic acid, Ampicillin, Ampicillin+Clavulanic acid, Cefepime, Cefixime, Cefotaxime, Cefoxitin, Ceftazidime, Ertapenem, Imipenem, Meropenem, Piperacillin, Piperacillin+Tazobactam	AY083592	99.33	100	37605-38798
GCA_000439855_cat-4_KE503212_1_Pseu429986	Aminoglycoside resistance	aph(3')-IIb	Kanamycin, Neomycin	X90856	98.39	100	49536-50342
GCA_000439855_cat-4_KE503212_1_Pseu429986	Aminoglycoside resistance	aph(3')-IIb	Kanamycin, Neomycin	CP006832	98.39	100	49536-50342
GCA_000439855_cat-4_KE503212_1_Pseu429986	Beta-lactam resistance	blaPAO	Amoxicillin, Amoxicillin+Clavulanic acid, Ampicillin, Ampicillin+Clavulanic acid, Cefepime, Cefixime, Cefotaxime, Cefoxitin, Ceftazidime, Ertapenem, Imipenem, Meropenem, Piperacillin, Piperacillin+Tazobactam	FJ666073	99.25	100	36001-37194
GCA_000439855_cat-4_KE503212_1_Pseu429986	Beta-lactam resistance	blaPAO	Amoxicillin, Amoxicillin+Clavulanic acid, Ampicillin, Ampicillin+Clavulanic acid, Cefepime, Cefixime, Cefotaxime, Cefoxitin, Ceftazidime, Ertapenem, Imipenem, Meropenem, Piperacillin, Piperacillin+Tazobactam	FJ666065	99.25	100	36001-37194
GCA_000439875_cat-4_KE503223_1_Pseu095933	Aminoglycoside resistance	aph(3')-IIb	Kanamycin, Neomycin	X90856	98.39	100	49536-50342
GCA_000439875_cat-4_KE503223_1_Pseu095933	Aminoglycoside resistance	aph(3')-IIb	Kanamycin, Neomycin	CP006832	98.39	100	49536-50342
GCA_000439875_cat-4_KE503223_1_Pseu095933	Beta-lactam resistance	blaPAO	Amoxicillin, Amoxicillin+Clavulanic acid, Ampicillin, Ampicillin+Clavulanic acid, Cefepime, Cefixime, Cefotaxime, Cefoxitin, Ceftazidime, Ertapenem, Imipenem, Meropenem, Piperacillin, Piperacillin+Tazobactam	FJ666073	99.25	100	36001-37194
GCA_000439875_cat-4_KE503223_1_Pseu095933	Beta-lactam resistance	blaPAO	Amoxicillin, Amoxicillin+Clavulanic acid, Ampicillin, Ampicillin+Clavulanic acid, Cefepime, Cefixime, Cefotaxime, Cefoxitin, Ceftazidime, Ertapenem, Imipenem, Meropenem, Piperacillin, Piperacillin+Tazobactam	FJ666065	99.25	100	36001-37194
GCA_004371225_cat-1_RWNB01000023_1_quence	Warning: gene is missing from Notes file. Please inform curator.	crpP	Unknown Beta-lactam	HM560971	94.95	100	2683-2880
GCA_003975905_cat-4_RXCB01000012_1_174295	Aminoglycoside resistance	aph(3')-IIb	Kanamycin, Neomycin	CP006832	99.01	100	14876-15682
GCA_003975905_cat-4_RXCB01000012_1_174295	Beta-lactam resistance	blaPAO	Amoxicillin, Amoxicillin+Clavulanic acid, Ampicillin, Ampicillin+Clavulanic acid, Cefepime, Cefixime, Cefotaxime, Cefoxitin, Ceftazidime, Ertapenem, Imipenem, Meropenem, Piperacillin, Piperacillin+Tazobactam	AY083592	99.5	100	1327-2520
GCA_003975905_cat-4_RXCB01000012_1_174295	Beta-lactam resistance	blaPAO	Amoxicillin, Amoxicillin+Clavulanic acid, Ampicillin, Ampicillin+Clavulanic acid, Cefepime, Cefixime, Cefotaxime, Cefoxitin, Ceftazidime, Ertapenem, Imipenem, Meropenem, Piperacillin, Piperacillin+Tazobactam	AY083595	99.5	100	1327-2520
GCA_000480785_cat-4_KI518819_1_Pseu195273	Phenicol resistance	catB7	Chloramphenicol	AF036933	97.49	99.687	47710-48346
GCA_004769055_cat-4_CP038661_1_Pseu809030	Phenicol resistance	catB7	Chloramphenicol	AF036933	99.53	100	106357-106995
