# Supplementary material for: Diversity of Pseudomonas aeruginosa Temperate Phages
Source: mSphere. 2022 Feb 23;7(1):e01015-21. doi: 10.1128/msphere.01015-21 (PMC8865926; doi:10.1128/msphere.01015-21)
Supplement: TABLE S4 [file msphere.01015-21-st004.xlsx]

## Sheet: ST4
Table S4. Virulence factor genes identified in predicted prophage sequences.
Phage Name	Virulence Factor	Virulence Factor Description	Location in Phage Sequence	% Identity
GCA_003631355_cat-4_RABF01000112_1_132800	VFG041047(gb|NP_252174)	(tse3) type VI secretion system effector Tse3, glycoside hydrolase [HSI-1 (Hcp-secretion island 1) (SS178)]	77333-78559	99.593
GCA_003835285_cat-4_NSRG01000004_1_110166	VFG026971(gi:494697073)	(sigA/rpoV) RNA polymerase sigma factor [Sigma A (CVF325)]	55599-55910	82.484
GCA_003835445_cat-4_NSPO01000013_1_150924	VFG014952(gi:116048682)	(mucD) serine protease MucD precursor [Alginate regulation (CVF523)]	9859-11283	99.439
GCA_003835595_cat-4_NSQA01000001_1_917839	VFG011123(gi:33601971)	(bvgS) virulence sensor protein [Two-component system (CVF377)]	7403-7527	79.528
GCA_003631635_cat-4_RAAP01000004_1_104998	VFG026971(gi:494697073)	(sigA/rpoV) RNA polymerase sigma factor [Sigma A (CVF325)]	90213-90524	82.484
GCA_003631895_cat-4_QZZY01000054_1_177481	VFG009424(gi:119870217)	(mgtC) MgtC/SapB transporter [Magnesium transport (CVF313)]	26748-26808	83.607
GCA_003631895_cat-4_QZZY01000061_1_-77186	VFG026971(gi:494697073)	(sigA/rpoV) RNA polymerase sigma factor [Sigma A (CVF325)]	22202-22513	82.484
GCA_003631925_cat-4_QZZV01000038_1_339983	VFG009424(gi:119870217)	(mgtC) MgtC/SapB transporter [Magnesium transport (CVF313)]	62943-63003	83.607
GCA_003633055_cat-4_QZZK01000233_1_-73538	VFG014115(gi:15598339)	(PA3143) hypothetical protein [LPS O-antigen (P. aeruginosa) (CVF520)]	15752-16301	86.545
GCA_003641125_cat-4_CP032761_1_Pseu947675	VFG043018(gi:15598545)	(cheV) chemotaxis protein [Deoxyhexose linking sugar, 209 Da capping structure (AI138)]	17452-18384	99.143
GCA_003835015_cat-4_NSQL01000002_1_497783	VFG041031(gi:15597555)	(sfa3) transcriptional regulator [HSI-3 (SS180)]	79344-79669	76.855
GCA_003835145_cat-4_NSQY01000014_1_161648	VFG020028(gi:218889455)	(phzG1) putative pyridoxamine 5'-phosphate oxidase [Phenazines biosynthesis (CVF536)]	1-65	100
GCA_003835175_cat-4_NSQZ01000005_1_231656	VFG015002(gi:116051646)	(mucP) putative membrane-associated zinc metalloprotease [Alginate regulation (CVF523)]	17537-18889	99.261
GCA_003834265_cat-4_NSOB01000004_1_442500	VFG019941(gi:218893103)	(gacS) sensor/response regulator hybrid [GacS/GacA two-component system (CVF529)]	60634-63411	99.604
GCA_003834265_cat-4_NSOB01000019_1_-89132	VFG044081(gb|NP_250946)	(pvcC) paerucumarin biosynthesis protein PvcC [pyoverdine (IA001)]	40087-41589	99.335
GCA_003834285_cat-4_NSOJ01000016_1_102204	VFG041031(gi:15597555)	(sfa3) transcriptional regulator [HSI-3 (SS180)]	68659-69056	78.133
GCA_003834545_cat-4_NSOS01000001_1_790031	VFG014043(gi:152983472)	(pilJ) twitching motility protein PilJ [Type IV pili twitching motility related proteins (CVF519)]	6971-7131	77.301
GCA_003834125_cat-4_NSNK01000001_1_500120	VFG041031(gi:15597555)	(sfa3) transcriptional regulator [HSI-3 (SS180)]	79344-79669	76.855
GCA_003833805_cat-4_NSOC01000001_1_489750	VFG019924(gi:218890126)	(mucP) putative membrane-associated zinc metalloprotease [Alginate regulation (CVF523)]	14232-15584	99.778
GCA_003833905_cat-4_NSON01000001_1_298313	VFG019924(gi:218890126)	(mucP) putative membrane-associated zinc metalloprotease [Alginate regulation (CVF523)]	19240-20592	99.852
GCA_003833715_cat-4_NSNN01000008_1_225644	VFG043448(gi:15608974)	(Rv1837c) malate synthase G [Fibronectin-binding protein (AI169)]	64293-66286	74.214
GCA_003812885_cat-4_CP033833_1_Pseu383090	VFG014683(gi:116053102)	(motB) chemotaxis protein MotB [Flagella (CVF521)]	43341-44384	99.617
GCA_003833465_cat-4_NSMQ01000013_1_142653	VFG014950(gb|NP_249457)	(mucD) serine protease MucD precursor [Alginate regulation (CVF523)]	73688-75112	99.86
GCA_003698855_cat-4_MCMK01000004_1_391236	VFG042734(gi:15595849)	(vfr) cAMP-regulatory protein [type IV pili (AI097)]	75574-76218	100
GCA_003703685_cat-4_NTGC01000003_1_857917	VFG022866(gi:333991084)	(sigA/rpoV) RNA polymerase sigma factor SigB [Sigma A (CVF325)]	66208-66667	76.458
GCA_003698425_cat-4_MCMU01000003_1_-82742	VFG043480(gi:15597956)	(PA2760) outer membrane protein precursor [Fibronectin-binding protein (AI229)]	20311-21588	99.609
GCA_003698585_cat-4_MCMB01000013_1_142653	VFG014950(gb|NP_249457)	(mucD) serine protease MucD precursor [Alginate regulation (CVF523)]	73688-75112	99.86
GCA_003698035_cat-4_MCLZ01000001_1_509827	VFG015000(gb|NP_252339)	(mucP) metalloprotease protease [Alginate regulation (CVF523)]	17538-18890	99.63
GCA_003633065_cat-4_QZZI01000132_1_112317	VFG026971(gi:494697073)	(sigA/rpoV) RNA polymerase sigma factor [Sigma A (CVF325)]	66187-66498	82.484
GCA_003633245_cat-4_QZYF01000104_1_-93877	VFG042735(gi:15597019)	(fimL) hypothetical protein [type IV pili (AI097)]	69952-71640	99.467
GCA_003833965_cat-4_NSMU01000004_1_102247	VFG043648(gi:15598818)	(rpoS) RNA polymerase sigma factor RpoS [type IV pili (AI097)]	65647-66651	99.502
GCA_003833965_cat-4_NSMU01000012_1_116930	VFG014115(gi:15598339)	(PA3143) hypothetical protein [LPS O-antigen (P. aeruginosa) (CVF520)]	60280-60829	86.545
GCA_003834225_cat-4_NSNY01000004_1_442500	VFG019941(gi:218893103)	(gacS) sensor/response regulator hybrid [GacS/GacA two-component system (CVF529)]	60634-63411	99.604
GCA_003835485_cat-4_NSOO01000001_1_298358	VFG019924(gi:218890126)	(mucP) putative membrane-associated zinc metalloprotease [Alginate regulation (CVF523)]	19240-20592	99.852
GCA_003835485_cat-4_NSOO01000014_1_170655	VFG044448(gi:15599847)	(cupE5) hypothetical protein [CupE fimbriae (AI449)]	40524-42896	99.241
GCA_003632975_cat-4_QZZN01000049_1_111326	VFG026971(gi:494697073)	(sigA/rpoV) RNA polymerase sigma factor [Sigma A (CVF325)]	66376-66687	82.484
GCA_003633025_cat-1_QZZL01000208_1_quence	VFG014115(gi:15598339)	(PA3143) hypothetical protein [LPS O-antigen (P. aeruginosa) (CVF520)]	2462-3011	86.545
GCA_003632455_cat-4_QZYE01000093_1_-36769	VFG029535(gi:433645186)	(rmlA) glucose-1-phosphate thymidylyltransferase, short form [GPL locus (CVF650)]	33187-33291	80.952
GCA_003632495_cat-1_QZYD01000122_1_quence	VFG016043(gi:116050342)	(pvdI) probable non-ribosomal peptide synthetase [Pyoverdine (CVF551)]	33550-33626	100
GCA_003632495_cat-1_QZYD01000122_1_quence	VFG016043(gi:116050342)	(pvdI) probable non-ribosomal peptide synthetase [Pyoverdine (CVF551)]	33550-33626	98.701
GCA_900143795_cat-4_VIRSorter_FRFQ01000026_	VFG026971(gi:494697073)	(sigA/rpoV) RNA polymerase sigma factor [Sigma A (CVF325)]	66376-66687	82.484
GCA_900144035_cat-4_VIRSorter_FRGG01000036_	VFG026971(gi:494697073)	(sigA/rpoV) RNA polymerase sigma factor [Sigma A (CVF325)]	26150-26461	82.484
GCA_900144385_cat-4_VIRSorter_FRHS01000144_	VFG026971(gi:494697073)	(sigA/rpoV) RNA polymerase sigma factor [Sigma A (CVF325)]	68061-68372	82.484
GCA_900144405_cat-4_VIRSorter_FRHY01000028_	VFG042735(gi:15597019)	(fimL) hypothetical protein [type IV pili (AI097)]	69597-71285	100
GCA_900144425_cat-4_VIRSorter_FRHT01000174_	VFG042735(gi:15597019)	(fimL) hypothetical protein [type IV pili (AI097)]	67395-69083	100
GCA_900144445_cat-4_VIRSorter_FRHU01000158_	VFG042735(gi:15597019)	(fimL) hypothetical protein [type IV pili (AI097)]	22587-24275	100
GCA_900144455_cat-4_VIRSorter_FRHX01000022_	VFG019823(gi:218892939)	(fleQ) transcriptional regulator FleQ [Flagella (CVF521)]	38576-38860	77.397
GCA_900144455_cat-4_VIRSorter_FRHX01000126_	VFG042735(gi:15597019)	(fimL) hypothetical protein [type IV pili (AI097)]	69597-71285	100
GCA_900144465_cat-4_VIRSorter_FRIB01000157_	VFG026971(gi:494697073)	(sigA/rpoV) RNA polymerase sigma factor [Sigma A (CVF325)]	23992-24303	82.484
GCA_900145275_cat-4_VIRSorter_FRLD01000105_	VFG019743(gi:218894139)	(pilQ) Type 4 fimbrial biogenesis outer membrane protein PilQ precursor [Type IV pili biosynthesis (CVF518)]	50-1943	98.469
GCA_900145295_cat-4_VIRSorter_FRLE01000041_	VFG019743(gi:218894139)	(pilQ) Type 4 fimbrial biogenesis outer membrane protein PilQ precursor [Type IV pili biosynthesis (CVF518)]	36996-38889	98.469
GCA_900145305_cat-4_VIRSorter_FRLF01000017_	VFG019743(gi:218894139)	(pilQ) Type 4 fimbrial biogenesis outer membrane protein PilQ precursor [Type IV pili biosynthesis (CVF518)]	36996-38889	98.469
GCA_900145335_cat-4_VIRSorter_FRLH01000002_	VFG019743(gi:218894139)	(pilQ) Type 4 fimbrial biogenesis outer membrane protein PilQ precursor [Type IV pili biosynthesis (CVF518)]	36996-38889	98.469
GCA_900145325_cat-4_VIRSorter_FRLJ01000074_	VFG019743(gi:218894139)	(pilQ) Type 4 fimbrial biogenesis outer membrane protein PilQ precursor [Type IV pili biosynthesis (CVF518)]	36996-38889	98.469
GCA_900146235_cat-4_VIRSorter_FROV01000012_	VFG014950(gb|NP_249457)	(mucD) serine protease MucD precursor [Alginate regulation (CVF523)]	73208-74632	99.789
GCA_900146855_cat-4_VIRSorter_FRRF01000003_	VFG019943(gi:218891334)	(gacA) response regulator GacA [GacS/GacA two-component system (CVF529)]	89499-90143	99.69
GCA_900146935_cat-4_VIRSorter_FRRO01000011_	VFG019943(gi:218891334)	(gacA) response regulator GacA [GacS/GacA two-component system (CVF529)]	21798-22442	99.69
GCA_900146945_cat-4_VIRSorter_FRRN01000020_	VFG019943(gi:218891334)	(gacA) response regulator GacA [GacS/GacA two-component system (CVF529)]	89499-90143	99.69
GCA_900146975_cat-4_VIRSorter_FRRQ01000005_	VFG019943(gi:218891334)	(gacA) response regulator GacA [GacS/GacA two-component system (CVF529)]	21798-22442	99.69
GCA_900146995_cat-4_VIRSorter_FRRS01000010_	VFG041031(gi:15597555)	(sfa3) transcriptional regulator [HSI-3 (SS180)]	13559-13956	78.24
GCA_900147005_cat-4_VIRSorter_FRRW01000015_	VFG041031(gi:15597555)	(sfa3) transcriptional regulator [HSI-3 (SS180)]	65436-65833	78.24
GCA_900147015_cat-4_VIRSorter_FRRU01000016_	VFG019943(gi:218891334)	(gacA) response regulator GacA [GacS/GacA two-component system (CVF529)]	89499-90143	99.69
GCA_900147055_cat-4_VIRSorter_FRRZ01000003_	VFG019943(gi:218891334)	(gacA) response regulator GacA [GacS/GacA two-component system (CVF529)]	21879-22366	99.795
GCA_900147055_cat-4_VIRSorter_FRRZ01000003_	VFG019943(gi:218891334)	(gacA) response regulator GacA [GacS/GacA two-component system (CVF529)]	21798-21878	100
GCA_900147065_cat-4_VIRSorter_FRSB01000028_	VFG019943(gi:218891334)	(gacA) response regulator GacA [GacS/GacA two-component system (CVF529)]	89499-90143	99.69
GCA_900147185_cat-4_VIRSorter_FRSN01000062_	VFG019943(gi:218891334)	(gacA) response regulator GacA [GacS/GacA two-component system (CVF529)]	24072-24716	99.845
GCA_900147205_cat-4_VIRSorter_FRSO01000039_	VFG019943(gi:218891334)	(gacA) response regulator GacA [GacS/GacA two-component system (CVF529)]	24072-24716	99.845
GCA_900147215_cat-4_VIRSorter_FRSR01000007_	VFG019943(gi:218891334)	(gacA) response regulator GacA [GacS/GacA two-component system (CVF529)]	24072-24716	99.845
GCA_900147225_cat-4_VIRSorter_FRSP01000013_	VFG019943(gi:218891334)	(gacA) response regulator GacA [GacS/GacA two-component system (CVF529)]	24072-24716	99.845
GCA_003836165_cat-4_NSSM01000005_1_332029	VFG019735(gi:218889911)	(pilF) type 4 fimbrial biogenesis protein PilF [Type IV pili biosynthesis (CVF518)]	11909-12667	99.736
GCA_003836245_cat-4_NSSV01000009_1_115261	VFG026971(gi:494697073)	(sigA/rpoV) RNA polymerase sigma factor [Sigma A (CVF325)]	71078-71389	81.847
GCA_003836385_cat-1_NSTE01000037_1_quence	VFG014329(gi:146282226)	(fliD) flagellar capping protein FliD [Flagella (CVF521)]	18382-18413	100
GCA_003840945_cat-4_NSYX01000015_1_158024	VFG042735(gi:15597019)	(fimL) hypothetical protein [type IV pili (AI097)]	32480-34168	99.941
GCA_003841145_cat-4_NTAI01000001_1_406658	VFG041031(gi:15597555)	(sfa3) transcriptional regulator [HSI-3 (SS180)]	78501-78826	76.855
GCA_003840425_cat-4_NSWQ01000008_1_260069	VFG019943(gi:218891334)	(gacA) response regulator GacA [GacS/GacA two-component system (CVF529)]	88170-88814	99.845
GCA_003840445_cat-4_NSWR01000012_1_143061	VFG014950(gb|NP_249457)	(mucD) serine protease MucD precursor [Alginate regulation (CVF523)]	74118-75542	99.509
GCA_003840825_cat-4_NSYO01000014_1_162265	VFG042735(gi:15597019)	(fimL) hypothetical protein [type IV pili (AI097)]	22241-23929	99.408
GCA_003840105_cat-4_NSZY01000006_1_118937	VFG026971(gi:494697073)	(sigA/rpoV) RNA polymerase sigma factor [Sigma A (CVF325)]	54250-54561	82.166
GCA_003840155_cat-4_NTAA01000011_1_110130	VFG040877(gi:15595882)	(hxcQ) type II secretion system protein [hxc (SS204)]	4895-7306	99.793
GCA_003840215_cat-4_NTAE01000016_1_138923	VFG014329(gi:146282226)	(fliD) flagellar capping protein FliD [Flagella (CVF521)]	47928-47959	100
GCA_003838555_cat-4_NSVS01000013_1_122083	VFG042699(gi:15599277)	(cupB5) adhesive protein CupB5 [CupB fimbriae (AI086)]	20304-23360	99.869
GCA_003839465_cat-4_NSYA01000006_1_115904	VFG026971(gi:494697073)	(sigA/rpoV) RNA polymerase sigma factor [Sigma A (CVF325)]	67944-68255	82.484
GCA_003837195_cat-4_NSSP01000010_1_163955	VFG015068(gi:152987692)	(gacS) sensor/response regulator hybrid [GacS/GacA two-component system (CVF529)]	80069-80282	75.342
GCA_003839825_cat-4_NSYZ01000001_1_551976	VFG019924(gi:218890126)	(mucP) putative membrane-associated zinc metalloprotease [Alginate regulation (CVF523)]	18900-20252	99.852
GCA_003839305_cat-4_NSXW01000015_1_117887	VFG041031(gi:15597555)	(sfa3) transcriptional regulator [HSI-3 (SS180)]	8589-8986	77.995
GCA_003839315_cat-4_NSXY01000001_1_111717	VFG026971(gi:494697073)	(sigA/rpoV) RNA polymerase sigma factor [Sigma A (CVF325)]	66377-66688	82.484
GCA_003839365_cat-4_NSXR01000021_1_-29114	VFG014329(gi:146282226)	(fliD) flagellar capping protein FliD [Flagella (CVF521)]	267-301	97.143
GCA_003839375_cat-4_NSYC01000004_1_117482	VFG014043(gi:152983472)	(pilJ) twitching motility protein PilJ [Type IV pili twitching motility related proteins (CVF519)]	15346-15506	77.301
GCA_003838875_cat-4_NSWN01000001_1_558714	VFG019924(gi:218890126)	(mucP) putative membrane-associated zinc metalloprotease [Alginate regulation (CVF523)]	16710-18062	99.778
GCA_003839105_cat-4_NSXE01000003_1_351673	VFG019924(gi:218890126)	(mucP) putative membrane-associated zinc metalloprotease [Alginate regulation (CVF523)]	13513-14865	99.483
GCA_003837765_cat-4_NSVE01000006_1_267863	VFG034705(gi:260870675)	(ibeC) hypothetical protein [Invasion of brain endothelial cells (Ibes) (CVF429)]	91724-92222	73.214
GCA_003837775_cat-4_NSVJ01000003_1_583579	VFG026971(gi:494697073)	(sigA/rpoV) RNA polymerase sigma factor [Sigma A (CVF325)]	29660-29971	82.484
GCA_003838365_cat-4_NSVH01000013_1_188316	VFG043480(gi:15597956)	(PA2760) outer membrane protein precursor [Fibronectin-binding protein (AI229)]	43746-45026	95.016
GCA_003837535_cat-4_NSUB01000005_1_466662	VFG026971(gi:494697073)	(sigA/rpoV) RNA polymerase sigma factor [Sigma A (CVF325)]	27533-27844	82.484
GCA_003837565_cat-4_NSUD01000002_1_598000	VFG019941(gi:218893103)	(gacS) sensor/response regulator hybrid [GacS/GacA two-component system (CVF529)]	25979-28756	99.64
GCA_003837605_cat-4_NSUG01000006_1_234672	VFG019943(gi:218891334)	(gacA) response regulator GacA [GacS/GacA two-component system (CVF529)]	56547-57191	99.845
GCA_003836645_cat-4_NSTZ01000003_1_310131	VFG043480(gi:15597956)	(PA2760) outer membrane protein precursor [Fibronectin-binding protein (AI229)]	36168-37445	99.844
GCA_003836925_cat-4_NSUN01000001_1_600088	VFG019941(gi:218893103)	(gacS) sensor/response regulator hybrid [GacS/GacA two-component system (CVF529)]	25979-28756	99.604
GCA_003836985_cat-4_NSUR01000003_1_491505	VFG014266(gi:152989404)	(flgK) flagellar hook-associated protein FlgK [Flagella (CVF521)]	31379-33427	91.264
GCA_003837005_cat-4_NSVC01000002_1_113430	VFG026971(gi:494697073)	(sigA/rpoV) RNA polymerase sigma factor [Sigma A (CVF325)]	68038-68349	82.484
GCA_003837005_cat-4_NSVC01000007_1_310793	VFG014950(gb|NP_249457)	(mucD) serine protease MucD precursor [Alginate regulation (CVF523)]	9857-11281	99.649
GCA_003841575_cat-4_NTAK01000001_1_302269	VFG019924(gi:218890126)	(mucP) putative membrane-associated zinc metalloprotease [Alginate regulation (CVF523)]	14230-15582	99.778
GCA_003841815_cat-4_NTBD01000002_1_390417	VFG015002(gi:116051646)	(mucP) putative membrane-associated zinc metalloprotease [Alginate regulation (CVF523)]	75142-76494	99.704
GCA_003975415_cat-4_RXDH01000001_1_179345	VFG020026(gi:218889457)	(phzE1) phenazine biosynthesis protein PhzE [Phenazines biosynthesis (CVF536)]	5487-7370	99.522
GCA_003974785_cat-4_RXBD01000039_1_-29113	VFG014329(gi:146282226)	(fliD) flagellar capping protein FliD [Flagella (CVF521)]	266-300	97.143
GCA_003974795_cat-4_RXBE01000002_1_245640	VFG043648(gi:15598818)	(rpoS) RNA polymerase sigma factor RpoS [type IV pili (AI097)]	65647-66651	99.502
GCA_003974895_cat-4_RXBN01000002_1_102093	VFG043648(gi:15598818)	(rpoS) RNA polymerase sigma factor RpoS [type IV pili (AI097)]	65647-66651	99.502
GCA_003974915_cat-4_RXBO01000016_1_107047	VFG014895(gi:116053469)	(algC) phosphomannomutase AlgC [Alginate biosynthesis (CVF522)]	42978-45545	99.455
GCA_003939685_cat-4_RHSM01000012_1_101367	VFG043480(gi:15597956)	(PA2760) outer membrane protein precursor [Fibronectin-binding protein (AI229)]	83443-84720	99.844
GCA_003955075_cat-1_RWWS01000072_1_quence	VFG019943(gi:218891334)	(gacA) response regulator GacA [GacS/GacA two-component system (CVF529)]	83834-84478	99.845
GCA_003974255_cat-4_RXBA01000002_1_910357	VFG019943(gi:218891334)	(gacA) response regulator GacA [GacS/GacA two-component system (CVF529)]	68978-69622	99.845
GCA_003974345_cat-4_RWZP01000023_1_173614	VFG011123(gi:33601971)	(bvgS) virulence sensor protein [Two-component system (CVF377)]	9069-9193	80.469
GCA_003974685_cat-4_RXBF01000003_1_101765	VFG043648(gi:15598818)	(rpoS) RNA polymerase sigma factor RpoS [type IV pili (AI097)]	65647-66651	99.502
GCA_003973905_cat-4_RWZV01000007_1_410344	VFG026971(gi:494697073)	(sigA/rpoV) RNA polymerase sigma factor [Sigma A (CVF325)]	29660-29971	82.484
GCA_003969785_cat-4_RXWD01000016_1_149234	VFG009424(gi:119870217)	(mgtC) MgtC/SapB transporter [Magnesium transport (CVF313)]	26748-26808	83.607
GCA_003969795_cat-4_RXWA01000071_1_123441	VFG019943(gi:218891334)	(gacA) response regulator GacA [GacS/GacA two-component system (CVF529)]	28970-29614	99.845
GCA_003969485_cat-4_RXVZ01000027_1_110218	VFG014952(gi:116048682)	(mucD) serine protease MucD precursor [Alginate regulation (CVF523)]	9859-11283	99.228
GCA_003969255_cat-4_RXVK01000004_1_186950	VFG027157(gi:507419882)	(prrA) transcriptional regulatory protein PrrA [PrrA/B (CVF332)]	99655-99689	100
GCA_003969355_cat-4_RXVQ01000001_1_237355	VFG019943(gi:218891334)	(gacA) response regulator GacA [GacS/GacA two-component system (CVF529)]	21800-22444	99.845
GCA_003969065_cat-4_RXUU01000072_1_214198	VFG026971(gi:494697073)	(sigA/rpoV) RNA polymerase sigma factor [Sigma A (CVF325)]	27624-27935	82.484
GCA_003968215_cat-4_RXTM01000069_1_204094	VFG040877(gi:15595882)	(hxcQ) type II secretion system protein [hxc (SS204)]	86845-89256	99.461
GCA_003968275_cat-4_RXTP01000025_1_137116	VFG014950(gb|NP_249457)	(mucD) serine protease MucD precursor [Alginate regulation (CVF523)]	9857-11281	99.86
GCA_003968055_cat-4_RXTC01000028_1_158516	VFG042735(gi:15597019)	(fimL) hypothetical protein [type IV pili (AI097)]	22242-23930	99.408
GCA_003954465_cat-4_RWWO01000187_1_101212	VFG015000(gb|NP_252339)	(mucP) metalloprotease protease [Alginate regulation (CVF523)]	57654-59006	99.63
GCA_003933315_cat-4_QVIR01000001_1_243488	VFG015002(gi:116051646)	(mucP) putative membrane-associated zinc metalloprotease [Alginate regulation (CVF523)]	26951-28303	99.63
GCA_003936295_cat-4_RHSL01000013_1_101367	VFG043480(gi:15597956)	(PA2760) outer membrane protein precursor [Fibronectin-binding protein (AI229)]	83443-84720	99.844
GCA_003936325_cat-4_RHSS01000014_1_101367	VFG043480(gi:15597956)	(PA2760) outer membrane protein precursor [Fibronectin-binding protein (AI229)]	83443-84720	99.844
GCA_003939105_cat-4_RHSN01000013_1_101367	VFG043480(gi:15597956)	(PA2760) outer membrane protein precursor [Fibronectin-binding protein (AI229)]	83443-84720	99.844
GCA_003974195_cat-4_RXAX01000003_1_582941	VFG014115(gi:15598339)	(PA3143) hypothetical protein [LPS O-antigen (P. aeruginosa) (CVF520)]	21891-22440	86.545
GCA_003975005_cat-4_RXBX01000006_1_114933	VFG026971(gi:494697073)	(sigA/rpoV) RNA polymerase sigma factor [Sigma A (CVF325)]	68075-68386	82.484
GCA_003975825_cat-4_RXBR01000002_1_-95871	VFG043480(gi:15597956)	(PA2760) outer membrane protein precursor [Fibronectin-binding protein (AI229)]	8489-9766	99.922
GCA_003975905_cat-4_RXCB01000012_1_174295	VFG011123(gi:33601971)	(bvgS) virulence sensor protein [Two-component system (CVF377)]	5032-5156	80.469
GCA_003976555_cat-4_RXET01000004_1_234923	VFG015002(gi:116051646)	(mucP) putative membrane-associated zinc metalloprotease [Alginate regulation (CVF523)]	13510-14862	99.557
GCA_004349975_cat-4_SCWZ01000011_1_112902	VFG014952(gi:116048682)	(mucD) serine protease MucD precursor [Alginate regulation (CVF523)]	9859-11283	99.228
GCA_004010895_cat-4_CP022478_1_Pseu229583	VFG022866(gi:333991084)	(sigA/rpoV) RNA polymerase sigma factor SigB [Sigma A (CVF325)]	29599-30058	76.458
GCA_004350355_cat-4_SCWK01000003_1_-97067	VFG014999(gi:116052070)	(mucE) hypothetical protein [Alginate regulation (CVF523)]	56188-56457	100
GCA_004350415_cat-4_SCWS01000009_1_175093	VFG038916(gb|YP_855895)	(rtxB) RTX toxin transporter, ATPase protein [The repeat in toxin (RTX) (CVF795)]	7108-7144	100
GCA_004350135_cat-4_SCXL01000016_1_113049	VFG014952(gi:116048682)	(mucD) serine protease MucD precursor [Alginate regulation (CVF523)]	8975-10399	99.088
GCA_004346985_cat-4_CP028330_1_Pseu680363	VFG040877(gi:15595882)	(hxcQ) type II secretion system protein [hxc (SS204)]	40517-42928	99.42
GCA_004347005_cat-4_CP028332_1_Pseu246468	VFG011123(gi:33601971)	(bvgS) virulence sensor protein [Two-component system (CVF377)]	34969-35093	80.469
GCA_004123325_cat-4_SDVH01000001_1_230299	VFG015002(gi:116051646)	(mucP) putative membrane-associated zinc metalloprotease [Alginate regulation (CVF523)]	19242-20594	99.704
GCA_004123335_cat-4_SDVP01000001_1_156303	VFG015002(gi:116051646)	(mucP) putative membrane-associated zinc metalloprotease [Alginate regulation (CVF523)]	19242-20594	99.778
GCA_004123345_cat-4_SDVE01000001_1_479137	VFG015002(gi:116051646)	(mucP) putative membrane-associated zinc metalloprotease [Alginate regulation (CVF523)]	59575-60927	99.778
GCA_003976265_cat-4_RXDK01000002_1_491520	VFG014043(gi:152983472)	(pilJ) twitching motility protein PilJ [Type IV pili twitching motility related proteins (CVF519)]	13871-14031	77.301
GCA_003976365_cat-4_RXDU01000007_1_110516	VFG019943(gi:218891334)	(gacA) response regulator GacA [GacS/GacA two-component system (CVF529)]	96239-96883	99.845
GCA_003976445_cat-4_RXEH01000004_1_112142	VFG022866(gi:333991084)	(sigA/rpoV) RNA polymerase sigma factor SigB [Sigma A (CVF325)]	66305-66764	76.674
GCA_004372585_cat-4_RWQL01000003_1_-49472	VFG014329(gi:146282226)	(fliD) flagellar capping protein FliD [Flagella (CVF521)]	28813-28847	97.143
GCA_004769055_cat-4_CP038661_1_Pseu809030	VFG040877(gi:15595882)	(hxcQ) type II secretion system protein [hxc (SS204)]	68816-71227	99.502
GCA_004785835_cat-4_SRPL01000008_1_138330	VFG043480(gi:15597956)	(PA2760) outer membrane protein precursor [Fibronectin-binding protein (AI229)]	83560-84840	95.249
GCA_004378725_cat-4_RWRS01000002_1_520206	VFG043480(gi:15597956)	(PA2760) outer membrane protein precursor [Fibronectin-binding protein (AI229)]	46828-48105	99.609
GCA_004378765_cat-4_RWPJ01000005_1_-49682	VFG014329(gi:146282226)	(fliD) flagellar capping protein FliD [Flagella (CVF521)]	28813-28847	97.143
GCA_004371435_cat-4_RWNX01000008_1_594287	VFG002063(gb|NP_248767)	(icmF1/tssM1) type VI secretion system protein IcmF1 [HSI-I (VF0334)]	18874-22179	99.637
GCA_004374585_cat-4_RWTM01000007_1_405467	VFG026971(gi:494697073)	(sigA/rpoV) RNA polymerase sigma factor [Sigma A (CVF325)]	26653-26964	82.166
GCA_004375165_cat-4_RWUL01000005_1_145992	VFG026971(gi:494697073)	(sigA/rpoV) RNA polymerase sigma factor [Sigma A (CVF325)]	88320-88631	82.166
GCA_004373675_cat-4_RWRL01000001_1_520206	VFG043480(gi:15597956)	(PA2760) outer membrane protein precursor [Fibronectin-binding protein (AI229)]	44293-45570	99.609
GCA_004373725_cat-4_RWRK01000002_1_520206	VFG043480(gi:15597956)	(PA2760) outer membrane protein precursor [Fibronectin-binding protein (AI229)]	46828-48105	99.609
GCA_004373745_cat-4_RWRQ01000002_1_538887	VFG043480(gi:15597956)	(PA2760) outer membrane protein precursor [Fibronectin-binding protein (AI229)]	13376-14653	99.609
GCA_004373175_cat-4_RWRN01000001_1_538887	VFG043480(gi:15597956)	(PA2760) outer membrane protein precursor [Fibronectin-binding protein (AI229)]	13376-14653	99.609
GCA_004373195_cat-4_RWRO01000001_1_899597	VFG043480(gi:15597956)	(PA2760) outer membrane protein precursor [Fibronectin-binding protein (AI229)]	13376-14653	99.609
GCA_004373225_cat-4_RWRR01000001_1_520206	VFG043480(gi:15597956)	(PA2760) outer membrane protein precursor [Fibronectin-binding protein (AI229)]	46828-48105	99.609
GCA_004373235_cat-4_RWRP01000001_1_538887	VFG043480(gi:15597956)	(PA2760) outer membrane protein precursor [Fibronectin-binding protein (AI229)]	13376-14653	99.609
GCA_004372675_cat-4_RWPO01000007_1_-49483	VFG014329(gi:146282226)	(fliD) flagellar capping protein FliD [Flagella (CVF521)]	28813-28847	97.143
GCA_004372695_cat-4_RWPN01000004_1_-49513	VFG014329(gi:146282226)	(fliD) flagellar capping protein FliD [Flagella (CVF521)]	28813-28847	97.143
GCA_004372705_cat-4_RWPP01000003_1_559254	VFG019924(gi:218890126)	(mucP) putative membrane-associated zinc metalloprotease [Alginate regulation (CVF523)]	16710-18062	99.778
GCA_004372295_cat-4_RWPR01000003_1_161517	VFG009424(gi:119870217)	(mgtC) MgtC/SapB transporter [Magnesium transport (CVF313)]	10974-11034	83.607
GCA_004372295_cat-4_RWPR01000003_1_520299	VFG019924(gi:218890126)	(mucP) putative membrane-associated zinc metalloprotease [Alginate regulation (CVF523)]	16710-18062	99.778
GCA_004372295_cat-4_RWPR01000015_1_-83652	VFG014950(gb|NP_249457)	(mucD) serine protease MucD precursor [Alginate regulation (CVF523)]	72371-73795	99.86
GCA_004372415_cat-4_RWQC01000002_1_944383	VFG042735(gi:15597019)	(fimL) hypothetical protein [type IV pili (AI097)]	71275-72963	99.882
GCA_004372445_cat-4_RWQF01000006_1_-49641	VFG014329(gi:146282226)	(fliD) flagellar capping protein FliD [Flagella (CVF521)]	28813-28847	97.143
GCA_004372485_cat-4_RWQH01000019_1_-30018	VFG014329(gi:146282226)	(fliD) flagellar capping protein FliD [Flagella (CVF521)]	1171-1205	97.143
GCA_004372495_cat-4_RWQG01000021_1_-29114	VFG014329(gi:146282226)	(fliD) flagellar capping protein FliD [Flagella (CVF521)]	267-301	97.143
GCA_004372505_cat-4_RWQI01000006_1_-49487	VFG014329(gi:146282226)	(fliD) flagellar capping protein FliD [Flagella (CVF521)]	28813-28847	97.143
GCA_004372525_cat-4_RWQJ01000006_1_124468	VFG014329(gi:146282226)	(fliD) flagellar capping protein FliD [Flagella (CVF521)]	28813-28847	97.143
GCA_004372535_cat-4_RWQK01000001_1_661737	VFG014329(gi:146282226)	(fliD) flagellar capping protein FliD [Flagella (CVF521)]	1598-1632	97.143
GCA_004372135_cat-4_RWOY01000012_1_108294	VFG026971(gi:494697073)	(sigA/rpoV) RNA polymerase sigma factor [Sigma A (CVF325)]	68091-68402	82.484
GCA_004372185_cat-4_RWPG01000007_1_-49387	VFG014329(gi:146282226)	(fliD) flagellar capping protein FliD [Flagella (CVF521)]	28813-28847	97.143
GCA_004372195_cat-4_RWPF01000023_1_-29965	VFG014329(gi:146282226)	(fliD) flagellar capping protein FliD [Flagella (CVF521)]	1118-1152	97.143
GCA_004372235_cat-4_RWPK01000002_1_727003	VFG014329(gi:146282226)	(fliD) flagellar capping protein FliD [Flagella (CVF521)]	1589-1623	97.143
GCA_004372255_cat-4_RWPM01000017_1_-29114	VFG014329(gi:146282226)	(fliD) flagellar capping protein FliD [Flagella (CVF521)]	267-301	97.143
GCA_004372275_cat-4_RWPQ01000002_1_559529	VFG019924(gi:218890126)	(mucP) putative membrane-associated zinc metalloprotease [Alginate regulation (CVF523)]	16710-18062	99.778
GCA_004371955_cat-4_RWPI01000016_1_-30403	VFG014329(gi:146282226)	(fliD) flagellar capping protein FliD [Flagella (CVF521)]	1481-1515	97.143
GCA_004371965_cat-4_RWPH01000028_1_-29100	VFG014329(gi:146282226)	(fliD) flagellar capping protein FliD [Flagella (CVF521)]	253-287	97.143
GCA_004371095_cat-4_RWML01000002_1_100310	VFG043480(gi:15597956)	(PA2760) outer membrane protein precursor [Fibronectin-binding protein (AI229)]	53409-54686	99.687
GCA_004371155_cat-4_RWMU01000007_1_105607	VFG040877(gi:15595882)	(hxcQ) type II secretion system protein [hxc (SS204)]	9875-12286	99.461
GCA_004371225_cat-1_RWNB01000023_1_quence	VFG043810(gi:15599737)	(PA4541) hypothetical protein [LepA (TX184)]	22700-26953	99.53
GCA_004371225_cat-1_RWNB01000023_1_quence	VFG043810(gi:15599737)	(PA4541) hypothetical protein [LepA (TX184)]	25306-25690	81.088
GCA_004371225_cat-1_RWNB01000023_1_quence	VFG043810(gi:15599737)	(PA4541) hypothetical protein [LepA (TX184)]	25360-25744	81.088
GCA_004371225_cat-1_RWNB01000023_1_quence	VFG043810(gi:15599737)	(PA4541) hypothetical protein [LepA (TX184)]	25317-25561	88.163
GCA_004371225_cat-1_RWNB01000023_1_quence	VFG043810(gi:15599737)	(PA4541) hypothetical protein [LepA (TX184)]	25479-25723	88.163
GCA_004370705_cat-4_RWNL01000005_1_-41193	VFG043648(gi:15598818)	(rpoS) RNA polymerase sigma factor RpoS [type IV pili (AI097)]	40139-41143	99.701
GCA_004370735_cat-4_RWNM01000010_1_108322	VFG020074(gi:218891595)	(pvdL) peptide synthase [Pyoverdine (CVF551)]	50948-63976	99.348
GCA_004370735_cat-4_RWNM01000010_1_108322	VFG020074(gi:218891595)	(pvdL) peptide synthase [Pyoverdine (CVF551)]	57585-57835	77.821
GCA_004370735_cat-4_RWNM01000010_1_108322	VFG020074(gi:218891595)	(pvdL) peptide synthase [Pyoverdine (CVF551)]	54411-54624	79.358
GCA_004370235_cat-4_RWLX01000001_1_558735	VFG019924(gi:218890126)	(mucP) putative membrane-associated zinc metalloprotease [Alginate regulation (CVF523)]	16710-18062	99.63
GCA_004373135_cat-4_RWRJ01000005_1_140467	VFG043480(gi:15597956)	(PA2760) outer membrane protein precursor [Fibronectin-binding protein (AI229)]	44293-45570	99.609
GCA_006704285_cat-4_VIHB01000002_1_109811	VFG041031(gi:15597555)	(sfa3) transcriptional regulator [HSI-3 (SS180)]	8391-8716	76.855
GCA_006704555_cat-4_VIHO01000001_1_469651	VFG042140(gb|NP_252531)	(spcS) chaperone for exoS [TTSS (VF0083)]	44969-45319	98.86
GCA_006704645_cat-4_VIHS01000007_1_132007	VFG044093(gi:15598604)	(hasR) heme uptake outer membrane receptor HasR precursor [HasA-type hemophore-mediated heme uptake system (IA041)]	42263-44938	99.365
GCA_007559085_cat-4_CP041771_1_Pseu831944	VFG044093(gi:15598604)	(hasR) heme uptake outer membrane receptor HasR precursor [HasA-type hemophore-mediated heme uptake system (IA041)]	39835-42510	99.589
GCA_007954155_cat-4_VOKZ01000003_1_-89597	VFG015002(gi:116051646)	(mucP) putative membrane-associated zinc metalloprotease [Alginate regulation (CVF523)]	58176-59528	99.409
GCA_007954175_cat-4_VOLA01000014_1_100744	VFG041031(gi:15597555)	(sfa3) transcriptional regulator [HSI-3 (SS180)]	67863-68260	77.641
GCA_006704815_cat-4_VIIC01000002_1_498068	VFG041031(gi:15597555)	(sfa3) transcriptional regulator [HSI-3 (SS180)]	79344-79669	76.855
GCA_006704865_cat-4_VIID01000001_1_498068	VFG041031(gi:15597555)	(sfa3) transcriptional regulator [HSI-3 (SS180)]	79344-79669	76.855
GCA_006704875_cat-4_VIIE01000002_1_497742	VFG041031(gi:15597555)	(sfa3) transcriptional regulator [HSI-3 (SS180)]	79344-79669	76.855
GCA_006704665_cat-4_VIHT01000002_1_497830	VFG041031(gi:15597555)	(sfa3) transcriptional regulator [HSI-3 (SS180)]	79344-79669	76.855
GCA_006705065_cat-4_VIIN01000010_1_186065	VFG041031(gi:15597555)	(sfa3) transcriptional regulator [HSI-3 (SS180)]	78501-78826	76.855
GCA_007051035_cat-4_VIYL01000059_1_299470	VFG043480(gi:15597956)	(PA2760) outer membrane protein precursor [Fibronectin-binding protein (AI229)]	8461-9738	99.765
GCA_006704675_cat-4_VIHU01000009_1_175867	VFG044093(gi:15598604)	(hasR) heme uptake outer membrane receptor HasR precursor [HasA-type hemophore-mediated heme uptake system (IA041)]	34780-37455	99.365
GCA_006704735_cat-4_VIHX01000001_1_497613	VFG041031(gi:15597555)	(sfa3) transcriptional regulator [HSI-3 (SS180)]	79344-79669	76.855
GCA_000148745_cat-4_CM001020_1_Pseu575746	VFG038916(gb|YP_855895)	(rtxB) RTX toxin transporter, ATPase protein [The repeat in toxin (RTX) (CVF795)]	46756-46792	94.595
GCA_000152545_cat-4_CH482384_1_Pseu553620	VFG040877(gi:15595882)	(hxcQ) type II secretion system protein [hxc (SS204)]	25378-27789	99.254
GCA_000223925_cat-4_AFXI01000001_1_113466	VFG019941(gi:218893103)	(gacS) sensor/response regulator hybrid [GacS/GacA two-component system (CVF529)]	60634-63411	99.604
GCA_000284555_cat-4_AP012280_1_Pseu252257	VFG014043(gi:152983472)	(pilJ) twitching motility protein PilJ [Type IV pili twitching motility related proteins (CVF519)]	6908-7068	77.301
GCA_000520455_cat-4_KI914576_1_Pseu400441	VFG014329(gi:146282226)	(fliD) flagellar capping protein FliD [Flagella (CVF521)]	1189-1223	97.143
GCA_000567865_cat-4_AYSK01000004_1_-92782	VFG000147(gb|NP_252530)	(exoS) type III secretion system effector ExoS, ADP ribosyltransferase activity and GTPase-activating protein activity [TTSS (VF0083)]	66810-68171	100
GCA_000480495_cat-4_KI518716_1_Pseu026026	VFG019941(gi:218893103)	(gacS) sensor/response regulator hybrid [GacS/GacA two-component system (CVF529)]	25980-28757	99.856
GCA_000480515_cat-4_KI518719_1_Pseu051215	VFG019941(gi:218893103)	(gacS) sensor/response regulator hybrid [GacS/GacA two-component system (CVF529)]	25980-28757	99.856
GCA_000480555_cat-4_KI518732_1_Pseu303936	VFG019943(gi:218891334)	(gacA) response regulator GacA [GacS/GacA two-component system (CVF529)]	21791-22435	100
GCA_000480785_cat-4_KI518819_1_Pseu195273	VFG040877(gi:15595882)	(hxcQ) type II secretion system protein [hxc (SS204)]	83419-85830	99.461
GCA_000520195_cat-4_KI914437_1_Pseu338211	VFG001230(gb|NP_251805)	(fimV) putative Type IV pili related protein [Type IV pili (VF0082)]	11011-13779	99.458
GCA_000520335_cat-4_KI914485_1_Pseu523737	VFG015069(gi:116048851)	(gacS) sensor/response regulator hybrid [GacS/GacA two-component system (CVF529)]	15631-18408	99.316
GCA_000223965_cat-4_AFXK01000001_1_082862	VFG019941(gi:218893103)	(gacS) sensor/response regulator hybrid [GacS/GacA two-component system (CVF529)]	60634-63411	99.604
GCA_000480455_cat-4_KI518709_1_Pseu104630	VFG041031(gi:15597555)	(sfa3) transcriptional regulator [HSI-3 (SS180)]	12372-12769	78.133
GCA_000481805_cat-4_KI519251_1_Pseu353453	VFG014043(gi:152983472)	(pilJ) twitching motility protein PilJ [Type IV pili twitching motility related proteins (CVF519)]	74307-74467	77.301
GCA_000481805_cat-4_KI519252_1_Pseu216733	VFG014952(gi:116048682)	(mucD) serine protease MucD precursor [Alginate regulation (CVF523)]	9859-11283	99.228
GCA_000496455_cat-4_CP013993_1_Pseu863316	VFG041031(gi:15597555)	(sfa3) transcriptional regulator [HSI-3 (SS180)]	64537-64934	78.133
GCA_000496645_cat-4_CP004055_1_Pseu217419	VFG020026(gi:218889457)	(phzE1) phenazine biosynthesis protein PhzE [Phenazines biosynthesis (CVF536)]	13445-15328	99.788
GCA_000481505_cat-4_KI519096_1_Pseu144096	VFG014329(gi:146282226)	(fliD) flagellar capping protein FliD [Flagella (CVF521)]	1189-1220	100
GCA_000481545_cat-4_KI519134_1_Pseu371143	VFG038916(gb|YP_855895)	(rtxB) RTX toxin transporter, ATPase protein [The repeat in toxin (RTX) (CVF795)]	79759-79795	94.595
GCA_000481565_cat-4_KI519140_1_Pseu218780	VFG000147(gb|NP_252530)	(exoS) type III secretion system effector ExoS, ADP ribosyltransferase activity and GTPase-activating protein activity [TTSS (VF0083)]	6457-7818	99.486
GCA_000481765_cat-4_KI519229_1_Pseu726838	VFG015002(gi:116051646)	(mucP) putative membrane-associated zinc metalloprotease [Alginate regulation (CVF523)]	15651-17003	99.187
GCA_000481285_cat-4_KI519023_1_Pseu956300	VFG015067(gi:15596125)	(gacS) sensor/response regulator hybrid [GacS/GacA two-component system (CVF529)]	25984-28761	100
GCA_000481405_cat-4_KI519071_1_Pseu141651	VFG043480(gi:15597956)	(PA2760) outer membrane protein precursor [Fibronectin-binding protein (AI229)]	48924-50201	99.687
GCA_000481465_cat-4_KI519081_1_Pseu223968	VFG015067(gi:15596125)	(gacS) sensor/response regulator hybrid [GacS/GacA two-component system (CVF529)]	25984-28761	100
GCA_000480965_cat-4_KI518886_1_Pseu878358	VFG015002(gi:116051646)	(mucP) putative membrane-associated zinc metalloprotease [Alginate regulation (CVF523)]	26951-28303	99.63
GCA_000414035_cat-4_CP006245_1_Pseu235953	VFG043480(gi:15597956)	(PA2760) outer membrane protein precursor [Fibronectin-binding protein (AI229)]	39410-40687	99.609
GCA_000439855_cat-4_KE503212_1_Pseu429986	VFG042699(gi:15599277)	(cupB5) adhesive protein CupB5 [CupB fimbriae (AI086)]	8083-11139	99.182
GCA_000439875_cat-4_KE503223_1_Pseu095933	VFG042699(gi:15599277)	(cupB5) adhesive protein CupB5 [CupB fimbriae (AI086)]	8083-11139	99.182
GCA_000473745_cat-4_CP008739_2_Pseu911484	VFG015505(gi:116052247)	(phzA1) probable phenazine biosynthesis protein [Phenazines biosynthesis (CVF536)]	25446-25481	100
GCA_000412415_cat-4_ASQW01000171_1_-54716	VFG043648(gi:15598818)	(rpoS) RNA polymerase sigma factor RpoS [type IV pili (AI097)]	50-1054	99.701
GCA_000825745_cat-4_CDFS01000071_1_187650	VFG019943(gi:218891334)	(gacA) response regulator GacA [GacS/GacA two-component system (CVF529)]	21785-22429	99.845
GCA_000629145_cat-4_KK212353_1_Pseu208793	VFG019771(gi:218889155)	(chpA) still frameshift putative component of chemotactic signal transduction system [Type IV pili twitching motility related proteins (CVF519)]	33493-37444	99.57
GCA_000629145_cat-4_KK212353_1_Pseu208793	VFG019771(gi:218889155)	(chpA) still frameshift putative component of chemotactic signal transduction system [Type IV pili twitching motility related proteins (CVF519)]	77165-80632	99.51
GCA_000629145_cat-4_KK212353_1_Pseu208793	VFG019771(gi:218889155)	(chpA) still frameshift putative component of chemotactic signal transduction system [Type IV pili twitching motility related proteins (CVF519)]	77888-77988	90.099
GCA_000629145_cat-4_KK212353_1_Pseu208793	VFG019771(gi:218889155)	(chpA) still frameshift putative component of chemotactic signal transduction system [Type IV pili twitching motility related proteins (CVF519)]	77408-77508	90.099
GCA_000629185_cat-4_KK212487_1_Pseu-83406	VFG015349(gi:71734872)	(hopAJ2) type III effector HopAJ2 [P. syringae TTSS effectors (CVF534)]	30203-31189	72.25
GCA_000629285_cat-4_KK212904_1_Pseu386586	VFG026971(gi:494697073)	(sigA/rpoV) RNA polymerase sigma factor [Sigma A (CVF325)]	34451-34762	82.484
GCA_000520415_cat-4_KI914530_1_Pseu896703	VFG019943(gi:218891334)	(gacA) response regulator GacA [GacS/GacA two-component system (CVF529)]	89804-90448	99.845
GCA_000685845_cat-4_JMKR01000010_1_473782	VFG019924(gi:218890126)	(mucP) putative membrane-associated zinc metalloprotease [Alginate regulation (CVF523)]	58803-60155	99.778
GCA_000786485_cat-4_CBYA010000164_1134580	VFG014952(gi:116048682)	(mucD) serine protease MucD precursor [Alginate regulation (CVF523)]	8975-10399	99.228
GCA_000813565_cat-4_JWJU01000035_1_327265	VFG043648(gi:15598818)	(rpoS) RNA polymerase sigma factor RpoS [type IV pili (AI097)]	50-1054	99.104
GCA_000813565_cat-4_JWJU01000006_1_148892	VFG015068(gi:152987692)	(gacS) sensor/response regulator hybrid [GacS/GacA two-component system (CVF529)]	39525-39738	75.342
GCA_000797055_cat-4_JUAD01000015_1_181731	VFG026971(gi:494697073)	(sigA/rpoV) RNA polymerase sigma factor [Sigma A (CVF325)]	26654-26965	82.484
GCA_000796645_cat-4_JTWK01000006_1_129630	VFG044225(gi:104781603)	(bauE) ferric siderophore ABC transporter ATP-binding protein BauE [pseudomonine (IA004)]	46063-46095	100
GCA_000796125_cat-4_JTYO01000005_1_279472	VFG044225(gi:104781603)	(bauE) ferric siderophore ABC transporter ATP-binding protein BauE [pseudomonine (IA004)]	46063-46095	100
GCA_000796165_cat-4_JTWZ01000020_1_114045	VFG026971(gi:494697073)	(sigA/rpoV) RNA polymerase sigma factor [Sigma A (CVF325)]	54122-54433	82.484
GCA_000796175_cat-4_JTYM01000001_1_101963	VFG043480(gi:15597956)	(PA2760) outer membrane protein precursor [Fibronectin-binding protein (AI229)]	8489-9769	95.093
GCA_000796225_cat-4_JTYK01000043_1_135783	VFG014043(gi:152983472)	(pilJ) twitching motility protein PilJ [Type IV pili twitching motility related proteins (CVF519)]	74308-74468	77.301
GCA_000795985_cat-4_JTYU01000012_1_115377	VFG026971(gi:494697073)	(sigA/rpoV) RNA polymerase sigma factor [Sigma A (CVF325)]	68061-68372	82.484
GCA_000796045_cat-4_JTYS01000003_1_236647	VFG044225(gi:104781603)	(bauE) ferric siderophore ABC transporter ATP-binding protein BauE [pseudomonine (IA004)]	46063-46095	100
GCA_000795685_cat-4_JTZD01000002_1_160036	VFG014952(gi:116048682)	(mucD) serine protease MucD precursor [Alginate regulation (CVF523)]	9859-11283	99.228
GCA_000795685_cat-4_JTZD01000028_1_-83233	VFG014043(gi:152983472)	(pilJ) twitching motility protein PilJ [Type IV pili twitching motility related proteins (CVF519)]	74308-74468	77.301
GCA_000795785_cat-4_JTYZ01000001_1_115339	VFG026971(gi:494697073)	(sigA/rpoV) RNA polymerase sigma factor [Sigma A (CVF325)]	71077-71388	81.847
GCA_000795465_cat-4_JTZM01000025_1_-84107	VFG019942(gi:229591212)	(gacS) hybrid sensory histidine kinase in two-component regulatory system with UvrY [GacS/GacA two-component system (CVF529)]	52099-52152	94.444
GCA_000795145_cat-4_JTVS01000001_1_112253	VFG015854(gi:116051334)	(plcN) non-hemolytic phospholipase C precursor [Non-hemolytic phospholipase C (CVF541)]	14993-17077	99.472
GCA_000795205_cat-4_JTVP01000015_1_108956	VFG019941(gi:218893103)	(gacS) sensor/response regulator hybrid [GacS/GacA two-component system (CVF529)]	23943-26720	99.604
GCA_000795235_cat-4_JTVN01000009_1_108956	VFG019941(gi:218893103)	(gacS) sensor/response regulator hybrid [GacS/GacA two-component system (CVF529)]	23943-26720	99.604
GCA_000795235_cat-4_JTVN01000026_1_143369	VFG016060(gi:116050371)	(pvdL) PvdL [Pyoverdine (CVF551)]	82266-82499	75.519
GCA_000794515_cat-4_JTXR01000021_1_-88193	VFG043480(gi:15597956)	(PA2760) outer membrane protein precursor [Fibronectin-binding protein (AI229)]	29186-30463	99.687
GCA_000794585_cat-4_JTXM01000006_1_243719	VFG015002(gi:116051646)	(mucP) putative membrane-associated zinc metalloprotease [Alginate regulation (CVF523)]	26951-28303	99.63
GCA_000794605_cat-4_JTXN01000006_1_103060	VFG043480(gi:15597956)	(PA2760) outer membrane protein precursor [Fibronectin-binding protein (AI229)]	43946-45223	99.687
GCA_000794265_cat-4_JTVB01000005_1_207112	VFG042735(gi:15597019)	(fimL) hypothetical protein [type IV pili (AI097)]	81764-83452	99.882
GCA_000793315_cat-4_JTMJ01000027_1_-88231	VFG014043(gi:152983472)	(pilJ) twitching motility protein PilJ [Type IV pili twitching motility related proteins (CVF519)]	74045-74205	77.301
GCA_000793665_cat-4_JTRY01000034_1_173734	VFG040877(gi:15595882)	(hxcQ) type II secretion system protein [hxc (SS204)]	84174-86585	99.461
GCA_000793725_cat-4_JTNN01000001_1_107404	VFG043480(gi:15597956)	(PA2760) outer membrane protein precursor [Fibronectin-binding protein (AI229)]	74485-75762	99.922
GCA_000793745_cat-4_JTRV01000005_1_285193	VFG026971(gi:494697073)	(sigA/rpoV) RNA polymerase sigma factor [Sigma A (CVF325)]	36394-36705	82.484
GCA_000792115_cat-4_JTPS01000007_1_287163	VFG026971(gi:494697073)	(sigA/rpoV) RNA polymerase sigma factor [Sigma A (CVF325)]	37372-37683	82.484
GCA_000792245_cat-4_JTPN01000016_1_224212	VFG014329(gi:146282226)	(fliD) flagellar capping protein FliD [Flagella (CVF521)]	17773-17804	100
GCA_000792285_cat-4_JTPM01000049_1_118109	VFG026971(gi:494697073)	(sigA/rpoV) RNA polymerase sigma factor [Sigma A (CVF325)]	54223-54534	81.847
GCA_000793165_cat-4_JTMQ01000012_1_304155	VFG019743(gi:218894139)	(pilQ) Type 4 fimbrial biogenesis outer membrane protein PilQ precursor [Type IV pili biosynthesis (CVF518)]	78114-80114	99.2
GCA_000793165_cat-4_JTMQ01000012_1_304155	VFG019743(gi:218894139)	(pilQ) Type 4 fimbrial biogenesis outer membrane protein PilQ precursor [Type IV pili biosynthesis (CVF518)]	40576-40724	99.329
GCA_000793245_cat-4_JTMN01000024_1_113066	VFG026971(gi:494697073)	(sigA/rpoV) RNA polymerase sigma factor [Sigma A (CVF325)]	25140-25451	81.847
GCA_000792725_cat-4_JTOR01000029_1_561713	VFG014952(gi:116048682)	(mucD) serine protease MucD precursor [Alginate regulation (CVF523)]	8975-10399	99.228
GCA_000792725_cat-4_JTOR01000003_1_107874	VFG014043(gi:152983472)	(pilJ) twitching motility protein PilJ [Type IV pili twitching motility related proteins (CVF519)]	72821-72981	77.301
GCA_000792725_cat-4_JTOR01000036_1_117468	VFG041031(gi:15597555)	(sfa3) transcriptional regulator [HSI-3 (SS180)]	17050-17447	77.641
GCA_000792765_cat-4_JTOP01000016_1_233871	VFG015349(gi:71734872)	(hopAJ2) type III effector HopAJ2 [P. syringae TTSS effectors (CVF534)]	43427-44451	72.44
GCA_000791765_cat-4_JTQH01000004_1_223535	VFG014115(gi:15598339)	(PA3143) hypothetical protein [LPS O-antigen (P. aeruginosa) (CVF520)]	24770-25319	86.364
GCA_000791275_cat-4_JTRP01000013_1_109795	VFG026971(gi:494697073)	(sigA/rpoV) RNA polymerase sigma factor [Sigma A (CVF325)]	55599-55910	82.484
GCA_000791325_cat-4_JTRN01000020_1_113434	VFG026971(gi:494697073)	(sigA/rpoV) RNA polymerase sigma factor [Sigma A (CVF325)]	67915-68226	82.484
GCA_000791365_cat-4_JTNU01000012_1_202272	VFG015922(gi:116050127)	(hcnB) hydrogen cyanide synthase HcnB [Hydrogen cyanide production (CVF549)]	32573-33967	99.57
GCA_000791385_cat-4_JTMS01000009_1_-82997	VFG014950(gb|NP_249457)	(mucD) serine protease MucD precursor [Alginate regulation (CVF523)]	71714-73138	99.088
GCA_000791205_cat-4_JTRS01000028_1_275187	VFG043480(gi:15597956)	(PA2760) outer membrane protein precursor [Fibronectin-binding protein (AI229)]	8489-9769	95.249
GCA_000791205_cat-4_JTRS01000022_1_108955	VFG019941(gi:218893103)	(gacS) sensor/response regulator hybrid [GacS/GacA two-component system (CVF529)]	23943-26720	99.604
GCA_000790505_cat-4_JTTK01000039_1_125538	VFG014950(gb|NP_249457)	(mucD) serine protease MucD precursor [Alginate regulation (CVF523)]	74679-76103	99.789
GCA_000790545_cat-4_JTTI01000013_1_237056	VFG044225(gi:104781603)	(bauE) ferric siderophore ABC transporter ATP-binding protein BauE [pseudomonine (IA004)]	46063-46095	100
GCA_000790425_cat-4_JTTN01000012_1_115377	VFG026971(gi:494697073)	(sigA/rpoV) RNA polymerase sigma factor [Sigma A (CVF325)]	68061-68372	82.484
GCA_000791735_cat-4_JTQI01000013_1_226527	VFG026971(gi:494697073)	(sigA/rpoV) RNA polymerase sigma factor [Sigma A (CVF325)]	28735-29046	81.847
GCA_000481785_cat-4_KI519243_1_Pseu569756	VFG014952(gi:116048682)	(mucD) serine protease MucD precursor [Alginate regulation (CVF523)]	9859-11283	99.228
GCA_000789525_cat-4_JTSG01000012_1_230134	VFG044225(gi:104781603)	(bauE) ferric siderophore ABC transporter ATP-binding protein BauE [pseudomonine (IA004)]	46063-46095	100
GCA_000789905_cat-4_JTUI01000012_1_158426	VFG043480(gi:15597956)	(PA2760) outer membrane protein precursor [Fibronectin-binding protein (AI229)]	8489-9769	95.249
GCA_000743405_cat-4_KN050641_1_Pseu005098	VFG019924(gi:218890126)	(mucP) putative membrane-associated zinc metalloprotease [Alginate regulation (CVF523)]	58167-59519	99.778
GCA_000763245_cat-4_CP021380_2_Pseu969128	VFG019941(gi:218893103)	(gacS) sensor/response regulator hybrid [GacS/GacA two-component system (CVF529)]	23943-26720	99.604
GCA_001036315_cat-4_LEJF01000351_1_-16172	VFG001233(gb|NP_249106)	(chpC) probable chemotaxis protein [Type IV pili (VF0082)]	7284-7549	100
GCA_001037315_cat-4_LEGC01000020_1_-98129	VFG041033(gi:15597557)	(imcF3) hypothetical protein [HSI-3 (SS180)]	75240-79055	99.659
GCA_001449555_cat-4_LLMA01000045_1_217492	VFG015000(gb|NP_252339)	(mucP) metalloprotease protease [Alginate regulation (CVF523)]	58782-60134	99.63
GCA_001449625_cat-4_LLME01000034_1_217303	VFG015000(gb|NP_252339)	(mucP) metalloprotease protease [Alginate regulation (CVF523)]	58593-59945	99.63
GCA_001449705_cat-4_LLMK01000090_1_217492	VFG015000(gb|NP_252339)	(mucP) metalloprotease protease [Alginate regulation (CVF523)]	58782-60134	99.63
GCA_001449885_cat-4_LLMZ01000051_1_420663	VFG026971(gi:494697073)	(sigA/rpoV) RNA polymerase sigma factor [Sigma A (CVF325)]	34432-34743	82.484
GCA_001449165_cat-4_LLLB01000001_1_359561	VFG015000(gb|NP_252339)	(mucP) metalloprotease protease [Alginate regulation (CVF523)]	17556-18908	99.778
GCA_001444765_cat-4_LJZB01000001_1_118586	VFG026971(gi:494697073)	(sigA/rpoV) RNA polymerase sigma factor [Sigma A (CVF325)]	66185-66496	82.484
GCA_001444955_cat-4_LJZE01000002_1_334985	VFG014329(gi:146282226)	(fliD) flagellar capping protein FliD [Flagella (CVF521)]	40022-40055	100
GCA_001414085_cat-4_LKPT01000011_1_-94070	VFG043480(gi:15597956)	(PA2760) outer membrane protein precursor [Fibronectin-binding protein (AI229)]	49954-51231	99.687
GCA_001414105_cat-4_LKPS01000012_1_303816	VFG043480(gi:15597956)	(PA2760) outer membrane protein precursor [Fibronectin-binding protein (AI229)]	41791-43068	99.687
GCA_001414165_cat-4_LKPV01000009_1_-94070	VFG043480(gi:15597956)	(PA2760) outer membrane protein precursor [Fibronectin-binding protein (AI229)]	50052-51329	99.687
GCA_001295295_cat-4_LJJN01000049_1_187970	VFG043482(gi:70729258)	(oprF) outer membrane protein OprF [Fibronectin-binding protein (AI231)]	26813-27172	80.769
GCA_001295345_cat-4_LJJP01000094_1_123510	VFG042735(gi:15597019)	(fimL) hypothetical protein [type IV pili (AI097)]	75205-76893	99.882
GCA_001181085_cat-4_CVVF01000099_1_350062	VFG044225(gi:104781603)	(bauE) ferric siderophore ABC transporter ATP-binding protein BauE [pseudomonine (IA004)]	8261-8299	94.872
GCA_001086755_cat-4_LFMR01000001_1_-93379	VFG042735(gi:15597019)	(fimL) hypothetical protein [type IV pili (AI097)]	69114-70802	99.941
GCA_001086755_cat-4_LFMR01000001_1_065301	VFG011123(gi:33601971)	(bvgS) virulence sensor protein [Two-component system (CVF377)]	12635-12759	79.528
GCA_001077475_cat-4_CP012066_1_Pseu568265	VFG043480(gi:15597956)	(PA2760) outer membrane protein precursor [Fibronectin-binding protein (AI229)]	12064-13341	99.687
GCA_001086625_cat-4_LFMN01000017_1_277838	VFG041020(gi:15596859)	(clpV2) ClpA/B-type protease [HSI-2 (SS179)]	18909-19095	76.19
GCA_001086625_cat-4_LFMN01000010_1_621714	VFG019924(gi:218890126)	(mucP) putative membrane-associated zinc metalloprotease [Alginate regulation (CVF523)]	58167-59519	99.778
GCA_001086725_cat-4_LFMV01000012_1_417913	VFG014043(gi:152983472)	(pilJ) twitching motility protein PilJ [Type IV pili twitching motility related proteins (CVF519)]	83606-83766	77.301
GCA_001450305_cat-4_LLOE01000016_1_-88479	VFG015082(gi:116050573)	(gacA) response regulator GacA [GacS/GacA two-component system (CVF529)]	9822-10466	99.845
GCA_001454225_cat-4_LLUS01000038_1_306271	VFG034705(gi:260870675)	(ibeC) hypothetical protein [Invasion of brain endothelial cells (Ibes) (CVF429)]	11258-11756	73.214
GCA_001454395_cat-4_LLVE01000039_1_113736	VFG026971(gi:494697073)	(sigA/rpoV) RNA polymerase sigma factor [Sigma A (CVF325)]	68074-68385	82.484
GCA_001453485_cat-4_LLRR01000020_1_388858	VFG014952(gi:116048682)	(mucD) serine protease MucD precursor [Alginate regulation (CVF523)]	9859-11283	99.228
GCA_001453665_cat-4_LLSL01000012_1_237211	VFG044225(gi:104781603)	(bauE) ferric siderophore ABC transporter ATP-binding protein BauE [pseudomonine (IA004)]	46063-46095	100
GCA_001450225_cat-4_LLNZ01000053_1_399346	VFG043480(gi:15597956)	(PA2760) outer membrane protein precursor [Fibronectin-binding protein (AI229)]	41173-42450	99.609
GCA_001452125_cat-4_LLRF01000001_1_199872	VFG043482(gi:70729258)	(oprF) outer membrane protein OprF [Fibronectin-binding protein (AI231)]	70828-71187	80.769
GCA_001451075_cat-4_LLOP01000055_1_354513	VFG043448(gi:15608974)	(Rv1837c) malate synthase G [Fibronectin-binding protein (AI169)]	15346-17339	74.214
GCA_001453025_cat-4_LLTY01000166_1_119172	VFG026971(gi:494697073)	(sigA/rpoV) RNA polymerase sigma factor [Sigma A (CVF325)]	70896-71207	82.484
GCA_001452805_cat-4_LLTH01000123_1_260164	VFG014999(gi:116052070)	(mucE) hypothetical protein [Alginate regulation (CVF523)]	26614-26883	100
GCA_001452305_cat-4_LLRQ01000044_1_477248	VFG014043(gi:152983472)	(pilJ) twitching motility protein PilJ [Type IV pili twitching motility related proteins (CVF519)]	74308-74468	77.301
GCA_001452305_cat-4_LLRQ01000066_1_388198	VFG014952(gi:116048682)	(mucD) serine protease MucD precursor [Alginate regulation (CVF523)]	8975-10399	99.228
GCA_001452385_cat-4_LLRX01000001_1_418875	VFG015000(gb|NP_252339)	(mucP) metalloprotease protease [Alginate regulation (CVF523)]	60298-61650	99.63
GCA_001451985_cat-4_LLQT01000077_1_-83438	VFG014043(gi:152983472)	(pilJ) twitching motility protein PilJ [Type IV pili twitching motility related proteins (CVF519)]	74032-74192	77.301
GCA_001451805_cat-4_LLQD01000062_1_268757	VFG013823(gi:116051830)	(pilF) type 4 fimbrial biogenesis protein PilF [Type IV pili biosynthesis (CVF518)]	11903-12661	99.868
GCA_001451815_cat-4_LLQE01000023_1_134461	VFG014043(gi:152983472)	(pilJ) twitching motility protein PilJ [Type IV pili twitching motility related proteins (CVF519)]	6971-7131	77.301
GCA_001451485_cat-4_LLPM01000012_1_108947	VFG014043(gi:152983472)	(pilJ) twitching motility protein PilJ [Type IV pili twitching motility related proteins (CVF519)]	74045-74205	77.301
GCA_001451725_cat-4_LLPZ01000019_1_109165	VFG040877(gi:15595882)	(hxcQ) type II secretion system protein [hxc (SS204)]	4896-7307	99.295
GCA_001450795_cat-4_LLNR01000146_1_208680	VFG026971(gi:494697073)	(sigA/rpoV) RNA polymerase sigma factor [Sigma A (CVF325)]	28831-29142	82.484
GCA_001450865_cat-4_LLOA01000014_1_109317	VFG014043(gi:152983472)	(pilJ) twitching motility protein PilJ [Type IV pili twitching motility related proteins (CVF519)]	23005-23165	77.301
GCA_001450525_cat-4_LLMC01000055_1_217573	VFG015000(gb|NP_252339)	(mucP) metalloprotease protease [Alginate regulation (CVF523)]	58863-60215	99.63
GCA_001450555_cat-4_LLMI01000012_1_111682	VFG026971(gi:494697073)	(sigA/rpoV) RNA polymerase sigma factor [Sigma A (CVF325)]	66377-66688	82.484
GCA_001454415_cat-4_LLVF01000002_1_226836	VFG040877(gi:15595882)	(hxcQ) type II secretion system protein [hxc (SS204)]	84139-86550	99.751
GCA_001454485_cat-4_LLVK01000046_1_-91712	VFG026971(gi:494697073)	(sigA/rpoV) RNA polymerase sigma factor [Sigma A (CVF325)]	57082-57393	82.484
GCA_001454565_cat-4_LLVQ01000129_1_268227	VFG034705(gi:260870675)	(ibeC) hypothetical protein [Invasion of brain endothelial cells (Ibes) (CVF429)]	91662-92160	73.214
GCA_001454665_cat-4_LLUJ01000101_1_155808	VFG011123(gi:33601971)	(bvgS) virulence sensor protein [Two-component system (CVF377)]	38490-38614	80.469
GCA_002002365_cat-4_MPCQ01000014_1_108929	VFG014952(gi:116048682)	(mucD) serine protease MucD precursor [Alginate regulation (CVF523)]	8975-10399	99.158
GCA_001516345_cat-4_CP008861_1_Pseu117759	VFG026971(gi:494697073)	(sigA/rpoV) RNA polymerase sigma factor [Sigma A (CVF325)]	69271-69582	82.484
GCA_001921005_cat-4_LYTQ01000013_1_-87831	VFG014043(gi:152983472)	(pilJ) twitching motility protein PilJ [Type IV pili twitching motility related proteins (CVF519)]	74308-74468	77.301
GCA_001921015_cat-4_LYTR01000001_1_233455	VFG014952(gi:116048682)	(mucD) serine protease MucD precursor [Alginate regulation (CVF523)]	75047-76471	99.228
GCA_001921065_cat-4_LYTT01000017_1_111175	VFG014952(gi:116048682)	(mucD) serine protease MucD precursor [Alginate regulation (CVF523)]	9859-11283	99.228
GCA_001875215_cat-4_MPBN01000001_1_720135	VFG040877(gi:15595882)	(hxcQ) type II secretion system protein [hxc (SS204)]	27612-30023	99.378
GCA_001909455_cat-4_MPVB01000036_1_209792	VFG015069(gi:116048851)	(gacS) sensor/response regulator hybrid [GacS/GacA two-component system (CVF529)]	60131-62908	99.568
GCA_001909645_cat-4_MPUM01000012_1_143370	VFG014950(gb|NP_249457)	(mucD) serine protease MucD precursor [Alginate regulation (CVF523)]	75141-76565	99.649
GCA_001792835_cat-4_CP015001_1_Pseu821096	VFG019941(gi:218893103)	(gacS) sensor/response regulator hybrid [GacS/GacA two-component system (CVF529)]	23943-26720	99.604
GCA_001792835_cat-4_CP015001_1_Pseu523762	VFG014329(gi:146282226)	(fliD) flagellar capping protein FliD [Flagella (CVF521)]	26815-26846	100
GCA_001792875_cat-4_CP015003_1_Pseu117593	VFG019941(gi:218893103)	(gacS) sensor/response regulator hybrid [GacS/GacA two-component system (CVF529)]	23943-26720	99.604
GCA_001806505_cat-4_LVXB01000002_1_529494	VFG019941(gi:218893103)	(gacS) sensor/response regulator hybrid [GacS/GacA two-component system (CVF529)]	23943-26720	99.604
GCA_001687285_cat-4_CP011857_1_Pseu416297	VFG019924(gi:218890126)	(mucP) putative membrane-associated zinc metalloprotease [Alginate regulation (CVF523)]	58167-59519	99.778
GCA_001721765_cat-4_CP012578_1_Pseu496573	VFG014043(gi:152983472)	(pilJ) twitching motility protein PilJ [Type IV pili twitching motility related proteins (CVF519)]	47676-47836	77.301
GCA_001721805_cat-4_CP012581_1_Pseu496573	VFG014043(gi:152983472)	(pilJ) twitching motility protein PilJ [Type IV pili twitching motility related proteins (CVF519)]	47676-47836	77.301
GCA_001721825_cat-4_CP012583_1_Pseu496573	VFG014043(gi:152983472)	(pilJ) twitching motility protein PilJ [Type IV pili twitching motility related proteins (CVF519)]	47675-47835	77.301
GCA_001721845_cat-4_CP012584_1_Pseu497809	VFG014043(gi:152983472)	(pilJ) twitching motility protein PilJ [Type IV pili twitching motility related proteins (CVF519)]	47676-47836	77.301
GCA_001722025_cat-4_CP012579_1_Pseu496573	VFG014043(gi:152983472)	(pilJ) twitching motility protein PilJ [Type IV pili twitching motility related proteins (CVF519)]	47676-47836	77.301
GCA_001722045_cat-4_CP012582_1_Pseu496572	VFG014043(gi:152983472)	(pilJ) twitching motility protein PilJ [Type IV pili twitching motility related proteins (CVF519)]	47676-47836	77.301
GCA_001618925_cat-4_CP015117_1_Pseu007983	VFG019924(gi:218890126)	(mucP) putative membrane-associated zinc metalloprotease [Alginate regulation (CVF523)]	58101-59453	99.778
GCA_001632245_cat-4_CP015377_1_Pseu799279	VFG042734(gi:15595849)	(vfr) cAMP-regulatory protein [type IV pili (AI097)]	91444-92088	99.845
GCA_001601585_cat-4_LOHI01000001_1_146113	VFG014952(gi:116048682)	(mucD) serine protease MucD precursor [Alginate regulation (CVF523)]	9859-11283	99.509
GCA_001555315_cat-4_LSAC01000007_1_121927	VFG042699(gi:15599277)	(cupB5) adhesive protein CupB5 [CupB fimbriae (AI086)]	20806-23862	99.444
GCA_001547955_cat-4_AP014651_1_Pseu147989	VFG014329(gi:146282226)	(fliD) flagellar capping protein FliD [Flagella (CVF521)]	46443-46474	100
GCA_001548135_cat-4_AP014839_2_Pseu864119	VFG019943(gi:218891334)	(gacA) response regulator GacA [GacS/GacA two-component system (CVF529)]	10042-10686	99.845
GCA_001548135_cat-4_AP014839_2_Pseu582215	VFG043648(gi:15598818)	(rpoS) RNA polymerase sigma factor RpoS [type IV pili (AI097)]	50-1054	99.701
GCA_001554585_cat-4_LRYV01000011_1_542358	VFG015000(gb|NP_252339)	(mucP) metalloprotease protease [Alginate regulation (CVF523)]	20272-21624	99.852
GCA_002085755_cat-4_CP020603_1_Pseu873453	VFG015082(gi:116050573)	(gacA) response regulator GacA [GacS/GacA two-component system (CVF529)]	70655-71299	99.69
GCA_002312465_cat-4_MWYL01000001_1_191552	VFG019943(gi:218891334)	(gacA) response regulator GacA [GacS/GacA two-component system (CVF529)]	26576-27220	99.845
GCA_002312465_cat-4_MWYL01000001_1_189325	VFG019943(gi:218891334)	(gacA) response regulator GacA [GacS/GacA two-component system (CVF529)]	28865-29509	99.845
GCA_002263645_cat-4_NMRS01000008_1_255454	VFG042706(gi:15596191)	(cupC3) usher CupC3 [CupC fimbriae (AI087)]	13790-16309	98.651
GCA_002285355_cat-4_NRFH01000009_1_185909	VFG026971(gi:494697073)	(sigA/rpoV) RNA polymerase sigma factor [Sigma A (CVF325)]	42763-43074	81.847
GCA_002312135_cat-4_MWXN01000006_1_159634	VFG038916(gb|YP_855895)	(rtxB) RTX toxin transporter, ATPase protein [The repeat in toxin (RTX) (CVF795)]	8903-8939	100
GCA_002312145_cat-4_MWXO01000010_1_219404	VFG038916(gb|YP_855895)	(rtxB) RTX toxin transporter, ATPase protein [The repeat in toxin (RTX) (CVF795)]	67924-67960	100
GCA_002312295_cat-4_MWXZ01000008_1_219656	VFG038916(gb|YP_855895)	(rtxB) RTX toxin transporter, ATPase protein [The repeat in toxin (RTX) (CVF795)]	67924-67960	100
GCA_002312315_cat-4_MWYB01000011_1_159226	VFG038916(gb|YP_855895)	(rtxB) RTX toxin transporter, ATPase protein [The repeat in toxin (RTX) (CVF795)]	67816-67852	100
GCA_002263545_cat-4_NMRU01000001_1_427284	VFG015002(gi:116051646)	(mucP) putative membrane-associated zinc metalloprotease [Alginate regulation (CVF523)]	80188-81540	99.409
GCA_002136455_cat-4_NFGC01000001_1_134864	VFG014043(gi:152983472)	(pilJ) twitching motility protein PilJ [Type IV pili twitching motility related proteins (CVF519)]	6971-7131	77.301
GCA_002239485_cat-4_NLBA01000031_1_114574	VFG026971(gi:494697073)	(sigA/rpoV) RNA polymerase sigma factor [Sigma A (CVF325)]	68075-68386	82.484
GCA_002237015_cat-4_MVHA01000004_1_340768	VFG019735(gi:218889911)	(pilF) type 4 fimbrial biogenesis protein PilF [Type IV pili biosynthesis (CVF518)]	11903-12661	99.736
GCA_002237425_cat-4_CP022525_1_Pseu430458	VFG015002(gi:116051646)	(mucP) putative membrane-associated zinc metalloprotease [Alginate regulation (CVF523)]	80188-81540	99.409
GCA_002215345_cat-4_CP017293_1_Pseu244671	VFG040877(gi:15595882)	(hxcQ) type II secretion system protein [hxc (SS204)]	75905-78316	99.378
GCA_002193895_cat-4_NIOW01000052_1_383105	VFG015000(gb|NP_252339)	(mucP) metalloprotease protease [Alginate regulation (CVF523)]	58129-59481	99.778
GCA_002193925_cat-4_NIOV01000102_1_383093	VFG015000(gb|NP_252339)	(mucP) metalloprotease protease [Alginate regulation (CVF523)]	57477-58829	99.778
GCA_002193995_cat-4_NIPC01000037_1_111317	VFG014950(gb|NP_249457)	(mucD) serine protease MucD precursor [Alginate regulation (CVF523)]	9857-11281	99.649
GCA_002193755_cat-4_NIOT01000009_1_137669	VFG014950(gb|NP_249457)	(mucD) serine protease MucD precursor [Alginate regulation (CVF523)]	8973-10397	99.649
GCA_002193835_cat-4_NIPE01000041_1_293058	VFG020040(gi:218890000)	(lasB) elastase LasB [Elastase (CVF537)]	32131-33627	99.666
GCA_002189505_cat-4_MWUL01000008_1_-74999	VFG043480(gi:15597956)	(PA2760) outer membrane protein precursor [Fibronectin-binding protein (AI229)]	21373-22650	99.844
GCA_002136355_cat-4_NFFD01000019_1_116957	VFG041031(gi:15597555)	(sfa3) transcriptional regulator [HSI-3 (SS180)]	11645-12042	77.696
GCA_002136015_cat-4_NFGD01000002_1_129743	VFG044225(gi:104781603)	(bauE) ferric siderophore ABC transporter ATP-binding protein BauE [pseudomonine (IA004)]	46063-46095	100
GCA_002136055_cat-4_NFGE01000012_1_109825	VFG011123(gi:33601971)	(bvgS) virulence sensor protein [Two-component system (CVF377)]	85360-85484	79.528
GCA_002136065_cat-4_NFGH01000010_1_109875	VFG011123(gi:33601971)	(bvgS) virulence sensor protein [Two-component system (CVF377)]	85360-85484	79.528
GCA_002136075_cat-4_NFGG01000001_1_236816	VFG044225(gi:104781603)	(bauE) ferric siderophore ABC transporter ATP-binding protein BauE [pseudomonine (IA004)]	46063-46095	100
GCA_002136075_cat-4_NFGG01000012_1_109825	VFG011123(gi:33601971)	(bvgS) virulence sensor protein [Two-component system (CVF377)]	85360-85484	79.528
GCA_002136115_cat-4_NFGI01000002_1_129724	VFG044225(gi:104781603)	(bauE) ferric siderophore ABC transporter ATP-binding protein BauE [pseudomonine (IA004)]	46063-46095	100
GCA_002136135_cat-4_NFGK01000003_1_129692	VFG044225(gi:104781603)	(bauE) ferric siderophore ABC transporter ATP-binding protein BauE [pseudomonine (IA004)]	46063-46095	100
GCA_002136165_cat-4_NFGM01000001_1_230086	VFG044225(gi:104781603)	(bauE) ferric siderophore ABC transporter ATP-binding protein BauE [pseudomonine (IA004)]	46063-46095	100
GCA_002135755_cat-4_NFFN01000002_1_121752	VFG034705(gi:260870675)	(ibeC) hypothetical protein [Invasion of brain endothelial cells (Ibes) (CVF429)]	11260-11758	73.214
GCA_002135805_cat-4_NFFO01000013_1_-89244	VFG042735(gi:15597019)	(fimL) hypothetical protein [type IV pili (AI097)]	71414-73102	99.645
GCA_002135835_cat-4_NFFS01000017_1_-86914	VFG042735(gi:15597019)	(fimL) hypothetical protein [type IV pili (AI097)]	69333-71021	99.882
GCA_002135635_cat-4_NFFG01000014_1_105883	VFG014043(gi:152983472)	(pilJ) twitching motility protein PilJ [Type IV pili twitching motility related proteins (CVF519)]	74680-74840	77.301
GCA_002135675_cat-4_NFFJ01000020_1_116957	VFG041031(gi:15597555)	(sfa3) transcriptional regulator [HSI-3 (SS180)]	11980-12377	77.696
GCA_002135685_cat-4_NFFH01000019_1_116957	VFG041031(gi:15597555)	(sfa3) transcriptional regulator [HSI-3 (SS180)]	11645-12042	77.696
GCA_002325955_cat-4_NQZA01000009_1_115680	VFG009424(gi:119870217)	(mgtC) MgtC/SapB transporter [Magnesium transport (CVF313)]	64584-64644	83.607
GCA_002326265_cat-4_NQZP01000001_1_278708	VFG043480(gi:15597956)	(PA2760) outer membrane protein precursor [Fibronectin-binding protein (AI229)]	41871-43148	99.609
GCA_003369755_cat-4_CP030912_1_Pseu671384	VFG015000(gb|NP_252339)	(mucP) metalloprotease protease [Alginate regulation (CVF523)]	58292-59644	99.63
GCA_003410435_cat-4_QVBE02000008_1_131779	VFG014950(gb|NP_249457)	(mucD) serine protease MucD precursor [Alginate regulation (CVF523)]	9857-11281	99.228
GCA_003410565_cat-4_QVAT02000011_1_136201	VFG014950(gb|NP_249457)	(mucD) serine protease MucD precursor [Alginate regulation (CVF523)]	9857-11281	99.228
GCA_002326505_cat-4_NRAJ01000004_1_228181	VFG043480(gi:15597956)	(PA2760) outer membrane protein precursor [Fibronectin-binding protein (AI229)]	44293-45570	99.609
GCA_002326505_cat-4_NRAJ01000007_1_256984	VFG026971(gi:494697073)	(sigA/rpoV) RNA polymerase sigma factor [Sigma A (CVF325)]	42790-43101	82.484
GCA_002968695_cat-4_CP027174_1_Pseu890691	VFG040877(gi:15595882)	(hxcQ) type II secretion system protein [hxc (SS204)]	75905-78316	99.378
GCA_002997005_cat-4_CP027538_1_Pseu682264	VFG013885(gi:116053188)	(pilQ) type 4 fimbrial biogenesis outer membrane protein PilQ precursor [Type IV pili biosynthesis (CVF518)]	50-1826	99.1
GCA_003000795_cat-4_PSQP01000004_1_515958	VFG026971(gi:494697073)	(sigA/rpoV) RNA polymerase sigma factor [Sigma A (CVF325)]	34450-34761	82.484
GCA_003340635_cat-4_QPLW01000018_1_-88192	VFG042735(gi:15597019)	(fimL) hypothetical protein [type IV pili (AI097)]	63858-65546	99.408
GCA_002866805_cat-4_NIZS01000016_1_115437	VFG041031(gi:15597555)	(sfa3) transcriptional regulator [HSI-3 (SS180)]	11980-12377	77.696
GCA_003332565_cat-4_QDGJ01000004_1_304821	VFG043480(gi:15597956)	(PA2760) outer membrane protein precursor [Fibronectin-binding protein (AI229)]	45010-46287	99.609
GCA_003332705_cat-4_CP032552_1_Pseu566202	VFG014329(gi:146282226)	(fliD) flagellar capping protein FliD [Flagella (CVF521)]	6285-6316	100
GCA_003332705_cat-4_CP032552_1_Pseu566202	VFG014329(gi:146282226)	(fliD) flagellar capping protein FliD [Flagella (CVF521)]	38699-38730	100
GCA_003206535_cat-4_CP029707_1_Pseu866470	VFG040877(gi:15595882)	(hxcQ) type II secretion system protein [hxc (SS204)]	75905-78316	99.378
GCA_003204425_cat-4_QJPC01000043_1_-55268	VFG026971(gi:494697073)	(sigA/rpoV) RNA polymerase sigma factor [Sigma A (CVF325)]	3276-3587	82.484
GCA_003204235_cat-4_QJOX01000068_1_-50085	VFG026971(gi:494697073)	(sigA/rpoV) RNA polymerase sigma factor [Sigma A (CVF325)]	3276-3587	82.484
GCA_003073615_cat-4_CP029089_1_Pseu322539	VFG040877(gi:15595882)	(hxcQ) type II secretion system protein [hxc (SS204)]	27612-30023	99.378
GCA_003055345_cat-4_QBEC01000004_1_420074	VFG014952(gi:116048682)	(mucD) serine protease MucD precursor [Alginate regulation (CVF523)]	9859-11283	99.228
GCA_002330835_cat-4_NRBI01000014_1_105967	VFG015349(gi:71734872)	(hopAJ2) type III effector HopAJ2 [P. syringae TTSS effectors (CVF534)]	42356-43342	72.25
GCA_002330885_cat-4_NRBE01000006_1_244301	VFG015002(gi:116051646)	(mucP) putative membrane-associated zinc metalloprotease [Alginate regulation (CVF523)]	35866-37218	99.483
GCA_002332065_cat-4_NRGI01000017_1_116472	VFG041031(gi:15597555)	(sfa3) transcriptional regulator [HSI-3 (SS180)]	11980-12377	77.696
GCA_002332085_cat-4_NRGJ01000019_1_120146	VFG041031(gi:15597555)	(sfa3) transcriptional regulator [HSI-3 (SS180)]	15576-15973	77.696
GCA_002914495_cat-4_LKIS01000011_1_110130	VFG040877(gi:15595882)	(hxcQ) type II secretion system protein [hxc (SS204)]	4895-7306	99.793
GCA_002946935_cat-4_CP026680_1_Pseu336197	VFG013823(gi:116051830)	(pilF) type 4 fimbrial biogenesis protein PilF [Type IV pili biosynthesis (CVF518)]	61960-62718	99.868
GCA_002946935_cat-4_CP026680_1_Pseu756609	VFG019943(gi:218891334)	(gacA) response regulator GacA [GacS/GacA two-component system (CVF529)]	63310-63954	99.845
GCA_002812885_cat-4_CP025053_1_Pseu714856	VFG026971(gi:494697073)	(sigA/rpoV) RNA polymerase sigma factor [Sigma A (CVF325)]	34422-34733	82.484
GCA_002835725_cat-4_PHST01000003_1_185118	VFG019941(gi:218893103)	(gacS) sensor/response regulator hybrid [GacS/GacA two-component system (CVF529)]	60634-63411	99.604
GCA_002411865_cat-4_CP031449_2_Pseu969569	VFG011123(gi:33601971)	(bvgS) virulence sensor protein [Two-component system (CVF377)]	77501-77625	80.469
GCA_002516415_cat-4_NREV01000010_1_133012	VFG043480(gi:15597956)	(PA2760) outer membrane protein precursor [Fibronectin-binding protein (AI229)]	40637-41914	99.687
GCA_002330695_cat-4_NRAU01000019_1_120146	VFG041031(gi:15597555)	(sfa3) transcriptional regulator [HSI-3 (SS180)]	15576-15973	77.696
GCA_002330315_cat-4_NRAT01000018_1_111497	VFG041031(gi:15597555)	(sfa3) transcriptional regulator [HSI-3 (SS180)]	15576-15973	77.696
GCA_003204335_cat-4_CP029745_1_Pseu098457	VFG040877(gi:15595882)	(hxcQ) type II secretion system protein [hxc (SS204)]	75905-78316	99.378
GCA_003347525_cat-4_CP058323_1_Pseu354773	VFG026971(gi:494697073)	(sigA/rpoV) RNA polymerase sigma factor [Sigma A (CVF325)]	35020-35331	82.484
GCA_002329865_cat-4_NRFE01000009_1_185909	VFG026971(gi:494697073)	(sigA/rpoV) RNA polymerase sigma factor [Sigma A (CVF325)]	42763-43074	81.847
GCA_002329885_cat-4_NRFI01000015_1_118681	VFG026971(gi:494697073)	(sigA/rpoV) RNA polymerase sigma factor [Sigma A (CVF325)]	42763-43074	81.847
GCA_002330015_cat-4_NRFF01000009_1_185909	VFG026971(gi:494697073)	(sigA/rpoV) RNA polymerase sigma factor [Sigma A (CVF325)]	42763-43074	81.847
GCA_002330045_cat-4_NRFG01000009_1_185909	VFG026971(gi:494697073)	(sigA/rpoV) RNA polymerase sigma factor [Sigma A (CVF325)]	42763-43074	81.847
GCA_003411025_cat-4_QVBV02000009_1_137656	VFG014950(gb|NP_249457)	(mucD) serine protease MucD precursor [Alginate regulation (CVF523)]	8973-10397	99.649
GCA_003410805_cat-4_QVBB02000001_1_208497	VFG026971(gi:494697073)	(sigA/rpoV) RNA polymerase sigma factor [Sigma A (CVF325)]	28831-29142	82.484
GCA_003412355_cat-4_QVBA02000001_1_134090	VFG000157(gb|NP_249535)	(plcH) hemolytic phospholipase C precursor [PLC (VF0092)]	31370-33562	99.772
GCA_003429185_cat-4_CP031659_1_Pseu776353	VFG019943(gi:218891334)	(gacA) response regulator GacA [GacS/GacA two-component system (CVF529)]	61625-62269	99.845
GCA_003628835_cat-4_RAGC01000058_1_189598	VFG019943(gi:218891334)	(gacA) response regulator GacA [GacS/GacA two-component system (CVF529)]	25912-26556	99.845
GCA_003585225_cat-4_LSQT01000045_1_499036	VFG026971(gi:494697073)	(sigA/rpoV) RNA polymerase sigma factor [Sigma A (CVF325)]	17962-18273	82.484
GCA_003585295_cat-4_LSQN01000068_1_175739	VFG038916(gb|YP_855895)	(rtxB) RTX toxin transporter, ATPase protein [The repeat in toxin (RTX) (CVF795)]	7168-7204	100
GCA_003411845_cat-4_QVDM02000001_1_244235	VFG019924(gi:218890126)	(mucP) putative membrane-associated zinc metalloprotease [Alginate regulation (CVF523)]	34175-35527	99.926
GCA_003411895_cat-4_QVDG02000002_1_122840	VFG019924(gi:218890126)	(mucP) putative membrane-associated zinc metalloprotease [Alginate regulation (CVF523)]	60866-62218	99.704
GCA_003411905_cat-4_QVDH02000007_1_208497	VFG026971(gi:494697073)	(sigA/rpoV) RNA polymerase sigma factor [Sigma A (CVF325)]	28831-29142	82.484
GCA_003412115_cat-4_QVDK02000003_1_149263	VFG019924(gi:218890126)	(mucP) putative membrane-associated zinc metalloprotease [Alginate regulation (CVF523)]	34175-35527	99.926
GCA_003412165_cat-4_QVDW02000002_1_185832	VFG015080(gi:15597782)	(gacA) response regulator GacA [GacS/GacA two-component system (CVF529)]	70621-71265	99.845
GCA_003411765_cat-4_QVED02000004_1_-90370	VFG000147(gb|NP_252530)	(exoS) type III secretion system effector ExoS, ADP ribosyltransferase activity and GTPase-activating protein activity [TTSS (VF0083)]	5359-6720	100
GCA_010499235_cat-4_JAAGOT010000006444901	VFG038916(gb|YP_855895)	(rtxB) RTX toxin transporter, ATPase protein [The repeat in toxin (RTX) (CVF795)]	21412-21447	100
GCA_012102975_cat-4_JAAVNH010000018-76214	VFG041031(gi:15597555)	(sfa3) transcriptional regulator [HSI-3 (SS180)]	59902-60299	77.696
GCA_013115045_cat-4_JABGNN010000009151337	VFG009424(gi:119870217)	(mgtC) MgtC/SapB transporter [Magnesium transport (CVF313)]	26748-26808	83.607
GCA_013178425_cat-4_JABLTW010000016100273	VFG042699(gi:15599277)	(cupB5) adhesive protein CupB5 [CupB fimbriae (AI086)]	89648-92704	99.313
GCA_013276295_cat-4_JAABOY010000010100939	VFG014895(gi:116053469)	(algC) phosphomannomutase AlgC [Alginate biosynthesis (CVF522)]	64397-66964	99.026
GCA_013393705_cat-4_CP046404_1_Pseu303718	VFG019735(gi:218889911)	(pilF) type 4 fimbrial biogenesis protein PilF [Type IV pili biosynthesis (CVF518)]	75360-76118	99.868
GCA_013393705_cat-4_CP046404_1_Pseu235032	VFG001218(gb|NP_253727)	(pilQ) type 4 fimbrial biogenesis protein PilQ [Type IV pili (VF0082)]	50-2194	98.648
GCA_013178595_cat-4_JABLUC010000007-93562	VFG043480(gi:15597956)	(PA2760) outer membrane protein precursor [Fibronectin-binding protein (AI229)]	40456-41733	99.609
GCA_013178595_cat-4_JABLUC010000010147985	VFG026971(gi:494697073)	(sigA/rpoV) RNA polymerase sigma factor [Sigma A (CVF325)]	35293-35604	82.484
GCA_013178655_cat-4_JABLUE010000006208519	VFG026971(gi:494697073)	(sigA/rpoV) RNA polymerase sigma factor [Sigma A (CVF325)]	28831-29142	82.484
GCA_013178705_cat-4_JABLUG010000010119727	VFG041011(gb|NP_248785)	(vgrG1b) type VI secretion system substrate VgrG1b [HSI-1 (Hcp-secretion island 1) (SS178)]	18478-20169	89.157
GCA_013178745_cat-4_JABLUK010000008251152	VFG026971(gi:494697073)	(sigA/rpoV) RNA polymerase sigma factor [Sigma A (CVF325)]	28325-28636	82.484
GCA_013178815_cat-4_JABLUO010000012137927	VFG014952(gi:116048682)	(mucD) serine protease MucD precursor [Alginate regulation (CVF523)]	8973-10397	100
GCA_013178895_cat-4_JABLTV010000018-82788	VFG015349(gi:71734872)	(hopAJ2) type III effector HopAJ2 [P. syringae TTSS effectors (CVF534)]	33240-34226	72.25
GCA_013347245_cat-4_CP054591_1_Pseu439669	VFG040877(gi:15595882)	(hxcQ) type II secretion system protein [hxc (SS204)]	27612-30023	99.378
GCA_013376775_cat-4_CP056774_1_Pseu567550	VFG040877(gi:15595882)	(hxcQ) type II secretion system protein [hxc (SS204)]	27612-30023	99.378
GCA_013421115_cat-4_JACCIO010000007106814	VFG034705(gi:260870675)	(ibeC) hypothetical protein [Invasion of brain endothelial cells (Ibes) (CVF429)]	11258-11756	73.214
GCA_013421215_cat-4_JACCIN010000007306225	VFG034705(gi:260870675)	(ibeC) hypothetical protein [Invasion of brain endothelial cells (Ibes) (CVF429)]	91721-92219	73.214
GCA_013421235_cat-4_JACCIR010000013218101	VFG043448(gi:15608974)	(Rv1837c) malate synthase G [Fibronectin-binding protein (AI169)]	41765-43758	74.165
GCA_014042515_cat-4_JACFOK010000013211210	VFG019943(gi:218891334)	(gacA) response regulator GacA [GacS/GacA two-component system (CVF529)]	21798-22442	99.845
GCA_008033765_cat-4_CP028959_1_Pseu710999	VFG026971(gi:494697073)	(sigA/rpoV) RNA polymerase sigma factor [Sigma A (CVF325)]	41287-41598	82.484
GCA_008195485_cat-4_CP043328_1_Pseu051832	VFG038916(gb|YP_855895)	(rtxB) RTX toxin transporter, ATPase protein [The repeat in toxin (RTX) (CVF795)]	68290-68328	100
GCA_008632675_cat-4_VWQQ01000020_1_120267	VFG041031(gi:15597555)	(sfa3) transcriptional regulator [HSI-3 (SS180)]	9751-10148	77.751
GCA_009648875_cat-4_CP045768_1_Pseu132161	VFG026971(gi:494697073)	(sigA/rpoV) RNA polymerase sigma factor [Sigma A (CVF325)]	47477-47788	82.484
GCA_009664165_cat-4_CP041945_1_Pseu204915	VFG040877(gi:15595882)	(hxcQ) type II secretion system protein [hxc (SS204)]	82408-84819	99.627
GCA_009676765_cat-4_CP046061_1_Pseu922207	VFG041031(gi:15597555)	(sfa3) transcriptional regulator [HSI-3 (SS180)]	66134-66459	76.261
GCA_009676885_cat-4_CP046069_1_Pseu905873	VFG014950(gb|NP_249457)	(mucD) serine protease MucD precursor [Alginate regulation (CVF523)]	8975-10399	99.649
GCA_009727225_cat-4_WOAH01000004_1_118615	VFG026971(gi:494697073)	(sigA/rpoV) RNA polymerase sigma factor [Sigma A (CVF325)]	66185-66496	82.484
GCA_009807355_cat-4_WUDL01000009_1_101361	VFG026971(gi:494697073)	(sigA/rpoV) RNA polymerase sigma factor [Sigma A (CVF325)]	28831-29142	82.484
GCA_009807355_cat-4_WUDL01000017_1_-21351	VFG011345(gi:2665134)	(fliK) - [Flagella (CVF382)]	7-138	82.836
GCA_009807625_cat-4_WUDM01000010_1_-91467	VFG011345(gi:2665134)	(fliK) - [Flagella (CVF382)]	21213-21344	82.836
GCA_009830205_cat-4_WUTL01000011_1_183737	VFG019943(gi:218891334)	(gacA) response regulator GacA [GacS/GacA two-component system (CVF529)]	21798-22442	99.845
GCA_009830275_cat-4_WUTP01000010_1_271912	VFG026971(gi:494697073)	(sigA/rpoV) RNA polymerase sigma factor [Sigma A (CVF325)]	26654-26965	82.166
GCA_009833435_cat-4_WUWO01000001_1_-98104	VFG040877(gi:15595882)	(hxcQ) type II secretion system protein [hxc (SS204)]	14368-16779	99.544
GCA_009887995_cat-4_WYAF01000001_1_207247	VFG019943(gi:218891334)	(gacA) response regulator GacA [GacS/GacA two-component system (CVF529)]	24086-24730	99.845
GCA_009901795_cat-4_VKOE01000005_1_109458	VFG019941(gi:218893103)	(gacS) sensor/response regulator hybrid [GacS/GacA two-component system (CVF529)]	23943-26720	99.604
GCA_009916345_cat-4_SDSO01000026_1_270761	VFG019943(gi:218891334)	(gacA) response regulator GacA [GacS/GacA two-component system (CVF529)]	6617-7261	99.845
GCA_900455355_cat-4_UGUK01000002_1_719214	VFG020026(gi:218889457)	(phzE1) phenazine biosynthesis protein PhzE [Phenazines biosynthesis (CVF536)]	44972-46855	99.841
GCA_900455365_cat-4_UAUC01000026_1_303097	VFG011123(gi:33601971)	(bvgS) virulence sensor protein [Two-component system (CVF377)]	8519-8643	79.528
GCA_900455365_cat-4_UAUC01000002_1_306389	VFG040877(gi:15595882)	(hxcQ) type II secretion system protein [hxc (SS204)]	27612-30023	99.378
GCA_900455405_cat-4_UGUJ01000005_1_597002	VFG026971(gi:494697073)	(sigA/rpoV) RNA polymerase sigma factor [Sigma A (CVF325)]	66185-66496	82.484
GCA_900455535_cat-4_UAUD01000010_1_693515	VFG019941(gi:218893103)	(gacS) sensor/response regulator hybrid [GacS/GacA two-component system (CVF529)]	23943-26720	99.604
GCA_900636755_cat-4_LR134309_1_Pseu201313	VFG040877(gi:15595882)	(hxcQ) type II secretion system protein [hxc (SS204)]	89202-91613	99.42
GCA_900636755_cat-4_LR134309_1_Pseu416301	VFG019924(gi:218890126)	(mucP) putative membrane-associated zinc metalloprotease [Alginate regulation (CVF523)]	58803-60155	99.778
GCA_900636975_cat-4_LR134330_1_Pseu259569	VFG040877(gi:15595882)	(hxcQ) type II secretion system protein [hxc (SS204)]	82408-84819	99.627
GCA_900706975_cat-4_CAADJQ010000008619041	VFG015082(gi:116050573)	(gacA) response regulator GacA [GacS/GacA two-component system (CVF529)]	4763-5407	99.845
GCA_900455325_cat-4_UATV01000016_1_522250	VFG038916(gb|YP_855895)	(rtxB) RTX toxin transporter, ATPase protein [The repeat in toxin (RTX) (CVF795)]	36185-36220	100
GCA_900461635_cat-4_UGUL01000002_1_913959	VFG009424(gi:119870217)	(mgtC) MgtC/SapB transporter [Magnesium transport (CVF313)]	64891-64951	83.607
GCA_901472595_cat-4_LR590474_1_Pseu335697	VFG014115(gi:15598339)	(PA3143) hypothetical protein [LPS O-antigen (P. aeruginosa) (CVF520)]	31305-31854	86.545
GCA_902202785_cat-4_CABIPB010000018126176	VFG044225(gi:104781603)	(bauE) ferric siderophore ABC transporter ATP-binding protein BauE [pseudomonine (IA004)]	48390-48422	100
GCA_902633055_cat-4_CACPEQ010000007255116	VFG019943(gi:218891334)	(gacA) response regulator GacA [GacS/GacA two-component system (CVF529)]	89804-90448	99.845
