# Supplementary material for: Diversity of Pseudomonas aeruginosa Temperate Phages
Source: mSphere. 2022 Feb 23;7(1):e01015-21. doi: 10.1128/msphere.01015-21 (PMC8865926; doi:10.1128/msphere.01015-21)
Supplement: TABLE S5 [file msphere.01015-21-st005.xlsx]

## Sheet: ST5
Table S5. Metabolic gene functions identified in P. aeruginosa prophage sequences.
COG Function Description
1-acyl-sn-glycerol-3-phosphate acyltransferase
1-deoxy-D-xylulose 5-phosphate reductoisomerase
2-polyprenyl-6-methoxyphenol hydroxylase and related FAD-dependent oxidoreductases
3-dehydroquinate synthetase
3-deoxy-D-arabino-heptulosonate 7-phosphate (DAHP) synthase
3-hydroxyacyl-CoA dehydrogenase
3-hydroxyisobutyrate dehydrogenase and related beta-hydroxyacid dehydrogenases
3-isopropylmalate dehydratase large subunit
3-oxoacyl-(acyl-carrier-protein) synthase
3-oxoacyl-[acyl-carrier-protein] synthase III
3-Phosphoadenosine 5-phosphosulfate (PAPS) 3-phosphatase
3-phosphoadenosine 5-phosphosulfate sulfotransferase (PAPS reductase)/FAD synthetase and related enzymes
3-phosphoglycerate kinase
5-carboxymethyl-2-hydroxymuconate isomerase
7-keto-8-aminopelargonate synthetase and related enzymes
ABC-type amino acid transport system
ABC-type branched-chain amino acid transport system
ABC-type dipeptide transport system
ABC-type Fe3+ transport system
ABC-type Fe3+-hydroxamate transport system
ABC-type Fe3+-siderophore transport system
ABC-type histidine transport system
ABC-type nitrate/sulfonate/bicarbonate transport system
ABC-type oligopeptide transport system
ABC-type phosphate transport system
ABC-type phosphate/phosphonate transport system
ABC-type polar amino acid transport system
ABC-type proline/glycine betaine transport system
ABC-type spermidine/putrescine transport system
ABC-type sugar transport system
ABC-type transport system involved in resistance to organic solvent
Acetate kinase
Acetyl-CoA acetyltransferase
Acetyl-CoA carboxylase alpha subunit
Acetyl-CoA hydrolase
Acetylglutamate kinase
Acetylglutamate semialdehyde dehydrogenase
Acetylornithine deacetylase/Succinyl-diaminopimelate desuccinylase and related deacylases
Acyl carrier protein
Acyl carrier protein phosphodiesterase
Acyl dehydratase
Acyl-CoA dehydrogenases
Acyl-CoA hydrolase
Acyl-CoA synthetases (AMP-forming)/AMP-acid ligases II
Acyl-coenzyme A synthetases/AMP-(fatty) acid ligases
Adenine/guanine phosphoribosyltransferases and related PRPP-binding proteins
Adenosine deaminase
Adenosylmethionine-8-amino-7-oxononanoate aminotransferase
Adenylate kinase and related kinases
Adenylosuccinate lyase
ADP-ribose pyrophosphatase
Aerobic-type carbon monoxide dehydrogenase
AICAR transformylase/IMP cyclohydrolase PurH (only IMP cyclohydrolase domain in Aful)
Allophanate hydrolase subunit 1
Allophanate hydrolase subunit 2
Amidases related to nicotinamidase
Amino acid permeases
Amino acid transporters
Ammonia permease
Anaerobic dehydrogenase
Anthranilate phosphoribosyltransferase
Anthranilate/para-aminobenzoate synthases component I
Anthranilate/para-aminobenzoate synthases component II
Arabinose efflux permease
Archaeal fructose-
Arginase/agmatinase/formimionoglutamate hydrolas
Argininosuccinate synthase
Aromatic ring hydroxylase
Arylamine N-acetyltransferase
Asparagine synthase (glutamine-hydrolyzing)
Aspartate ammonia-lyase
Aspartate-semialdehyde dehydrogenase
Aspartate/tyrosine/aromatic aminotransferase
Aspartyl aminopeptidase
ATP phosphoribosyltransferase involved in histidine biosynthesis
Azurin
Bacterioferritin (cytochrome b1)
Bacterioferritin-associated ferredoxin
Beta-glucanase/Beta-glucan synthetase
Biotin carboxyl carrier protein
Biotin carboxylase
Branched-chain amino acid ABC-type transport syste
Branched-chain amino acid permeases
Carbonic anhydrase
Catalase
Cation transport ATPase
Cellulase M and related proteins
Chitinase
Choline dehydrogenase and related flavoproteins
Chorismate mutase
Chromate transport protein ChrA
Citrate lyase beta subunit
Citrate synthase
Co/Zn/Cd efflux system component
Coenzyme F420-dependent N
Copper chaperone
Coproporphyrinogen III oxidase and related Fe-S oxidoreductases
CTP synthase (UTP-ammonia lyase)
Cyanate lyase
Cysteine sulfinate desulfinase/cysteine desulfurase and related enzymes
Cysteine synthase
Cytochrome
Cytochrome B561
Cytochrome c
Cytochrome c peroxidase
Cytochrome c553
Cytochrome c556
Cytochrome P450
Cytosine/uracil/thiamine/allantoin permeases
D-serine dehydratase
Deacetylase
Dehydrogenases (flavoproteins)
Demethylmenaquinone methyltransferase
Dethiobiotin synthetase
dGTP triphosphohydrolase
Di- and tricarboxylate transporters
Diaminopimelate decarboxylase
Dienelactone hydrolase and related enzymes
Dihydroorotase and related cyclic amidohydrolases
Dihydroorotate dehydrogenase
Dinucleotide-utilizing enzymes involved in molybdopterin and thiamine biosynthesis family 2
Dipeptidase
Enolase
Enoyl-[acyl-carrier-protein] reductase (NADH)
Enoyl-CoA hydratase/carnithine racemase
Enzyme involved in the deoxyxylulose pathway of isoprenoid biosynthesis
Ethanolamine ammonia-lyase
FAD/FMN-containing dehydrogenases
Fatty acid desaturase
Fe2+ transport system protein A
Ferredoxin
Flavodoxin reductases (ferredoxin-NADPH reductases) family 1
Folate-dependent phosphoribosylglycinamide formyltransferase PurN
Folylpolyglutamate synthase
Formate-dependent phosphoribosylglycinamide formyltransferase (GAR transformylase)
Formate/nitrite family of transporters
Fructose-
Fructose/tagatose bisphosphate aldolase
Fucose 4-O-acetylase and related acetyltransferases
Fumarase
Gamma-aminobutyrate permease and related permeases
Gentisate
Geranylgeranyl pyrophosphate synthase
Glucose-6-phosphate 1-dehydrogenase
Glutamate dehydrogenase/leucine dehydrogenase
Glutamate synthase domain 2
Glutamate-1-semialdehyde aminotransferase
Glutamine amidotransferase
Glutamine phosphoribosylpyrophosphate amidotransferase
Glutamine synthetase
Glutamyl-tRNA reductase
Glycerate kinase
Glycerol kinase
Glycerol uptake facilitator and related permeases (Major Intrinsic Protein Family)
Glycerol-3-phosphate dehydrogenase
Glycerophosphoryl diester phosphodiesterase
Glycine cleavage system H protein (lipoate-binding)
Glycine cleavage system regulatory protein
Glycine cleavage system T protein (aminomethyltransferase)
Glycine/D-amino acid oxidases (deaminating)
Glycine/serine hydroxymethyltransferase
GMP synthase
GTP cyclohydrolase II
Guanylate kinase
Hemoglobin-like flavoprotein
Homoserine acetyltransferase
Hydroxymethylpyrimidine/phosphomethylpyrimidine kinase
Hydroxypyruvate isomerase
Hypoxanthine-guanine phosphoribosyltransferase
Imidazoleglycerol-phosphate synthase
IMP dehydrogenase/GMP reductase
Inosine-uridine nucleoside N-ribohydrolase
Isocitrate dehydrogenases
Ketopantoate hydroxymethyltransferase
Ketopantoate reductase
Lactoylglutathione lyase and related lyases
Leucyl aminopeptidase
Long-chain fatty acid transport protein
Lysophospholipase L1 and related esterases
Malic enzyme
Mannose-6-phosphate isomerase
Membrane protein Ter
Membrane-associated phospholipid phosphatase
Metal-dependent hydrolase involved in phosphonate metabolism
Methylase involved in ubiquinone/menaquinone biosynthesis
Mg/Co/Ni transporter MgtE (contains CBS domain)
Mg2+ and Co2+ transporters
Mn2+ and Fe2+ transporters of the NRAMP family
Molybdenum cofactor biosynthesis enzyme
Molybdopterin biosynthesis enzyme
Molybdopterin converting factor
Molybdopterin-guanine dinucleotide biosynthesis protein A
Monomeric isocitrate dehydrogenase
Multisubunit Na+/H+ antiporter
Muramidase (phage lambda lysozyme)
N-acetylglucosamine-6-phosphate deacetylase
Na+/alanine symporter
Na+/H+ antiporter
Na+/H+ antiporter NhaD and related arsenite permeases
NAD synthase
NAD-dependent aldehyde dehydrogenases
NAD(P)H-nitrite reductase
NADH dehydrogenase
NADH:flavin oxidoreductase
NADH:ubiquinone oxidoreductase subunit 2 (chain N)
NADH:ubiquinone oxidoreductase subunit 3 (chain A)
NhaP-type Na+/H+ and K+/H+ antiporters
Nicotinamide mononucleotide transporter
Nicotinate-nucleotide pyrophosphorylase
Nicotinic acid phosphoribosyltransferase
NifU homolog involved in Fe-S cluster formation
Nitrate reductase beta subunit
Nitrate reductase delta subunit
Nitrate/nitrite transporter
Nitric oxide reductase large subunit
Nitroreductase
Nitrous oxide reductase
Non-ribosomal peptide synthetase modules and related proteins
Nucleoside 2-deoxyribosyltransferase
Nucleoside phosphorylase
Nucleoside-diphosphate-sugar epimerases
Ornithine carbamoyltransferase
Ornithine/acetylornithine aminotransferase
Orotate phosphoribosyltransferase
Outer membrane receptor for Fe3+-dicitrate
Outer membrane receptor for ferrienterochelin and colicins
Outer membrane receptor for monomeric catechols
Outer membrane receptor protein
Oxygen-sensitive ribonucleoside-triphosphate reductase
PEP phosphonomutase and related enzymes
Phosphatidylserine decarboxylase
Phosphatidylserine/phosphatidylglycerophosphate/cardiolipin synthases and related enzymes
Phosphomannomutase
Phosphopantothenoylcysteine synthetase/decarboxylase
Phosphoribosyl-AMP cyclohydrolase
Phosphoribosylaminoimidazole (AIR) synthetase
Phosphoribosylaminoimidazole carboxylase (NCAIR synthetase)
Phosphoribosylaminoimidazolesuccinocarboxamide (SAICAR) synthase
Phosphoribosylcarboxyaminoimidazole (NCAIR) mutase
Phosphoribosylpyrophosphate synthetase
Phosphoserine phosphatase
Poly(3-hydroxyalkanoate) synthetase
Poly(3-hydroxybutyrate) depolymerase
Polyferredoxin
Polyketide synthase modules and related proteins
Precorrin-6B methylase 2
Predicted ABC-type transport system involved in lysophospholipase L1 biosynthesis
Predicted acyl-CoA transferases/carnitine dehydratase
Predicted acyltransferases
Predicted amino acid aldolase or racemase
Predicted carboxypeptidase
Predicted Co/Zn/Cd cation transporters
Predicted divalent heavy-metal cations transporter
Predicted ferric reductase
Predicted flavoprotein involved in K+ transport
Predicted iron-dependent peroxidase
Predicted lipoprotein involved in nitrous oxide reduction
Predicted NADH:ubiquinone oxidoreductase
Predicted nucleoside-diphosphate-sugar epimerases
Predicted ornithine cyclodeaminase
Predicted oxidoreductases (related to aryl-alcohol dehydrogenases)
Predicted sugar phosphatases of the HAD superfamily
Predicted thioesterase involved in non-ribosomal peptide biosynthesis
Predicted Zn peptidase
Probable taurine catabolism dioxygenase
Protein involved in biosynthesis of mitomycin antibiotics/polyketide fumonisin
Protocatechuate
Protoheme ferro-lyase (ferrochelatase)
Purine-cytosine permease and related proteins
Putative Mg2+ and Co2+ transporter CorB
Putative multicopper oxidases
Putative silver efflux pump
Putative threonine efflux protein
Pyridoxal phosphate biosynthesis protein
Pyridoxamine-phosphate oxidase
Pyrimidine deaminase
Pyrimidine operon attenuation protein/uracil phosphoribosyltransferase
Pyrroline-5-carboxylate reductase
Pyruvate kinase
Pyruvate/2-oxoglutarate dehydrogenase comple
Quinolinate synthase
Regulator of polyketide synthase expression
Rhodanese-related sulfurtransferase
Riboflavin synthase alpha chain
Riboflavin synthase beta-chain
S-adenosylmethionine decarboxylase
S-adenosylmethionine synthetase
Sarcosine oxidase gamma subunit
Selenocysteine lyase
Serine acetyltransferase
Siroheme synthase (precorrin-2 oxidase/ferrochelatase domain)
Spermidine synthase
Spermidine/putrescine-binding periplasmic protein
Sterol desaturase
Succinate dehydrogenase/fumarate reductase
Succinyl-CoA synthetase
Sugar kinase
Sugar phosphate permease
Sulfate permease and related transporters (MFS superfamily)
Sulfite reductase
Sulfur transfer protein involved in thiamine biosynthesis
Superoxide dismutase
Tartrate dehydratase beta subunit/Fumarate hydratase class
Tellurite resistance protein
Thiamine monophosphate kinase
Thiamine pyrophosphate-requiring enzymes [acetolactate synthas
Thiol-disulfide isomerase and thioredoxins
Thiol:disulfide interchange protein
Thiosulfate reductase cytochrome B subunit (membrane anchoring protein)
Threonine aldolase
Threonine dehydratase
Threonine synthase
Transcriptional regulator of aromatic amino acids metabolism
Transcriptional regulators containing a DNA-binding HTH domain and an aminotransferase domain (MocR family) and their eukaryotic orthologs
Transketolase
TRAP-type C4-dicarboxylate transport system
Tryptophan
Ubiquinone biosynthesis protein COQ7
Uncharacterized enzyme of phosphonate metabolism
Uncharacterized enzyme of thiazole biosynthesis
Uncharacterized enzymes related to aldose 1-epimerase
Uncharacterized Fe-S protein
Uncharacterized protein involved in copper resistance
Uncharacterized Zn-ribbon-containing protein involved in phosphonate metabolism
Urea amidohydrolase (urease) beta subunit
Uridylate kinase
Xaa-Pro aminopeptidase
Xanthine/uracil permeases
Zinc metalloprotease (elastase)
